# Supplementary material for: Bis(2,6-dicarboxy­pyridinium) dichloride acetone monosolvate
Source: Acta Crystallogr Sect E Struct Rep Online. 2009 Oct 23;65(Pt 11):o2848. doi: 10.1107/S1600536809043220 (PMC2971198; doi:10.1107/S1600536809043220)
Supplement: Supplementary file 1 [file e-65-o2848-sup1.cif]

##############################################################################
###                                                                        ###
###        Electronic paper (Acta Crystallographica Section E)             ###
###                                                                        ###
##############################################################################
#                                                                            #
# This CIF contains the data in a paper accepted for publication in Acta     #
# Crystallographica Section E. It conforms to the requirements of Notes      #
# for Authors for Section E, and has been peer reviewed under the auspices   #
# of the IUCr Commission on Journals.                                        #
#                                                                            #
# Full details of the Crystallographic Information File format               #
# are given in the paper "The Crystallographic Information File (CIF):       #
# a New Standard Archive File for Crystallography" by S. R. Hall, F. H.      #
# Allen and I. D. Brown [Acta Cryst. (1991), A47, 655-685].                  #
#                                                                            #
# The current version of the core CIF dictionary is obtainable from          #
# ftp://ftp.iucr.org/pub/cif_core.dic. The current version number is 2.4.    #
#                                                                            #
# Software is freely available for graphical display of the structure(s) in  #
# this CIF.  For information consult the CIF home page http://www.iucr.org/  #
# cif/home.html                                                              #
#                                                                            #
# This file may be used for bona fide research purposes within the           #
# scientific community so long as proper attribution is given to the journal # 
# article from which it was obtained.                                        #
#                                                                            #
##############################################################################
                                             
data_I
_audit_creation_method     SHELXL-97
_chemical_name_systematic
;
Bis(2,6-dicarboxypyridinium) dichloride acetone monosolvate
;
_chemical_name_common     ?
_chemical_formula_moiety     '2(C7 H6 N O4 +), 2(Cl -), C3 H6 O'
_chemical_formula_sum     'C17 H18 Cl2 N2 O9'
_chemical_formula_iupac     '2C7 H6 N O4 +, 2Cl -, C3 H6 O'
_chemical_formula_weight     465.23
_chemical_melting_point     ?
_symmetry_cell_setting     Monoclinic
_symmetry_space_group_name_H-M     'P 21/c'
_symmetry_space_group_name_Hall     '-P 2ybc'
loop_
    _symmetry_equiv_pos_as_xyz
    'x, y, z'
    '-x, y+1/2, -z+1/2'
    '-x, -y, -z'
    'x, -y-1/2, z-1/2'
_cell_length_a     21.108(4)
_cell_length_b     6.7877(14)
_cell_length_c     15.224(3)
_cell_angle_alpha     90.00
_cell_angle_beta     110.28(3)
_cell_angle_gamma     90.00
_cell_volume     2046.0(7)
_cell_formula_units_Z     4
_cell_measurement_reflns_used     4736
_cell_measurement_theta_min     3.6
_cell_measurement_theta_max     23.9
_cell_measurement_temperature     173(2)
_exptl_crystal_description     block
_exptl_crystal_colour     colourless
_exptl_crystal_size_max     0.30
_exptl_crystal_size_mid     0.20
_exptl_crystal_size_min     0.20
_exptl_crystal_density_diffrn     1.510
_exptl_crystal_density_meas     ?
_exptl_crystal_density_method     'not measured'
_exptl_crystal_F_000     960
_exptl_absorpt_coefficient_mu     0.370
_exptl_absorpt_correction_type     multi-scan
_exptl_absorpt_process_details     '(MULABS; Spek, 2003; Blessing, 1995)'
_exptl_absorpt_correction_T_min     0.8970
_exptl_absorpt_correction_T_max     0.9296
_exptl_special_details
;
;
_diffrn_ambient_temperature     173(2)
_diffrn_radiation_type     MoK\a
_diffrn_radiation_wavelength     0.71073
_diffrn_radiation_source     'fine-focus sealed tube'
_diffrn_radiation_monochromator     graphite
_diffrn_measurement_device_type     'Stoe IPDSII two-circle'
_diffrn_measurement_method     \w
_diffrn_detector_area_resol_mean     ?
_diffrn_reflns_number     27731
_diffrn_reflns_av_R_equivalents     0.0408
_diffrn_reflns_av_sigmaI/netI     0.0190
_diffrn_reflns_theta_min     2.68
_diffrn_reflns_theta_max     25.67
_diffrn_reflns_theta_full     25.00
_diffrn_measured_fraction_theta_max     0.998
_diffrn_measured_fraction_theta_full     0.999
_diffrn_reflns_limit_h_min     -25
_diffrn_reflns_limit_h_max     25
_diffrn_reflns_limit_k_min     -8
_diffrn_reflns_limit_k_max     8
_diffrn_reflns_limit_l_min     -18
_diffrn_reflns_limit_l_max     18
_diffrn_standards_number     0
_diffrn_standards_interval_count     .
_diffrn_standards_interval_time     .
_diffrn_standards_decay_%     ?
_refine_special_details
;
Refinement of <i>F</i>^2^ against ALL reflections. The weighted <i>R</i>-factor
<i>wR</i> and goodness of fit <i>S</i> are based on <i>F</i>^2^, conventional
<i>R</i>-factors <i>R</i> are based on <i>F</i>, with <i>F</i> set to zero for
negative <i>F</i>^2^. The threshold expression of <i>F</i>^2^ >
\s(<i>F</i>^2^) is used only for calculating <i>R</i>-factors(gt) <i>etc</i>.
and is not relevant to the choice of reflections for refinement.
<i>R</i>-factors based on <i>F</i>^2^ are statistically about twice as large
as those based on <i>F</i>, and <i>R</i>- factors based on ALL data will be
even larger.
;
_reflns_number_total     3867
_reflns_number_gt     3412
_reflns_threshold_expression     I>2\s(I)
_refine_ls_structure_factor_coef     Fsqd
_refine_ls_matrix_type     full
_refine_ls_R_factor_all     0.0340
_refine_ls_R_factor_gt     0.0282
_refine_ls_wR_factor_gt     0.0798
_refine_ls_wR_factor_ref     0.0824
_refine_ls_goodness_of_fit_ref     1.065
_refine_ls_restrained_S_all     1.065
_refine_ls_number_reflns     3867
_refine_ls_number_parameters     277
_refine_ls_number_restraints     2
_refine_ls_hydrogen_treatment     constr
_refine_ls_weighting_scheme     calc
_refine_ls_weighting_details
                 'calc w=1/[\s^2^(Fo^2^)+(0.0611P)^2^] where P=(Fo^2^+2Fc^2^)/3'
_atom_sites_solution_hydrogens     geom
_atom_sites_solution_primary     direct
_atom_sites_solution_secondary     difmap
_refine_ls_shift/su_max     0.001
_refine_ls_shift/su_mean     0.000
_refine_diff_density_max     0.167
_refine_diff_density_min     -0.334
_refine_ls_extinction_method     none
_refine_ls_extinction_coef     ?
loop_
    _atom_type_symbol
    _atom_type_description
    _atom_type_scat_dispersion_real
    _atom_type_scat_dispersion_imag
    _atom_type_scat_source
    'C' 'C' 0.0033 0.0016
                         'International Tables Vol C Tables 4.2.6.8 and 6.1.1.4'
    'H' 'H' 0.0000 0.0000
                         'International Tables Vol C Tables 4.2.6.8 and 6.1.1.4'
    'Cl' 'Cl' 0.1484 0.1585
                         'International Tables Vol C Tables 4.2.6.8 and 6.1.1.4'
    'N' 'N' 0.0061 0.0033
                         'International Tables Vol C Tables 4.2.6.8 and 6.1.1.4'
    'O' 'O' 0.0106 0.0060
                         'International Tables Vol C Tables 4.2.6.8 and 6.1.1.4'
_computing_data_collection     'X-AREA (Stoe & Cie, 2001)'
_computing_cell_refinement     'X-AREA (Stoe & Cie, 2001)'
_computing_data_reduction     'X-AREA (Stoe & Cie, 2001)'
_computing_structure_solution     'SHELXS97 (Sheldrick, 2008)'
_computing_structure_refinement     'SHELXL97 (Sheldrick, 2008)'
_computing_molecular_graphics     'XP (Sheldrick, 2008)'
_computing_publication_material     'SHELXL97 (Sheldrick, 2008)'
loop_
    _atom_site_type_symbol
    _atom_site_label
    _atom_site_fract_x
    _atom_site_fract_y
    _atom_site_fract_z
    _atom_site_U_iso_or_equiv
    _atom_site_adp_type
    _atom_site_calc_flag
    _atom_site_refinement_flags
    _atom_site_occupancy
    _atom_site_disorder_assembly
    _atom_site_disorder_group
    Cl Cl2 0.400074(15) 0.86812(5) 0.57272(2) 0.02093(10) Uani d . 1 . .
    N N1 0.86727(6) 0.62429(16) 0.08751(8) 0.0176(2) Uani d D 1 . .
    H H1N 0.8461 0.6094 0.0269 0.021 Uiso calc RD 1 . .
    O O1 0.72464(5) 0.5375(2) 0.15456(8) 0.0373(3) Uani d . 1 . .
    O O2 0.74328(5) 0.47101(18) 0.02079(7) 0.0314(3) Uani d . 1 . .
    H H2 0.7020 0.4421 0.0003 0.047 Uiso calc R 1 . .
    O O3 1.02593(5) 0.77466(16) 0.07980(7) 0.0269(2) Uani d . 1 . .
    H H3 1.0420 0.7892 0.0369 0.040 Uiso calc R 1 . .
    O O4 0.93315(5) 0.66689(17) -0.03641(7) 0.0312(3) Uani d . 1 . .
    C C1 0.93284(6) 0.67693(19) 0.11849(9) 0.0185(3) Uani d . 1 . .
    C C2 0.96772(7) 0.6960(2) 0.21350(10) 0.0225(3) Uani d . 1 . .
    H H2A 1.0144 0.7289 0.2358 0.027 Uiso calc R 1 . .
    C C3 0.93390(8) 0.6665(2) 0.27580(10) 0.0259(3) Uani d . 1 . .
    H H3A 0.9572 0.6793 0.3413 0.031 Uiso calc R 1 . .
    C C4 0.86538(7) 0.6179(2) 0.24171(10) 0.0234(3) Uani d . 1 . .
    H H4 0.8412 0.6016 0.2835 0.028 Uiso calc R 1 . .
    C C5 0.83310(7) 0.59365(19) 0.14648(9) 0.0194(3) Uani d . 1 . .
    C C6 0.76021(7) 0.5313(2) 0.10756(10) 0.0224(3) Uani d . 1 . .
    C C7 0.96393(7) 0.7065(2) 0.04423(9) 0.0210(3) Uani d . 1 . .
    C C11 0.55437(6) 0.66485(18) 0.39734(9) 0.0170(3) Uani d . 1 . .
    C C12 0.52686(7) 0.65541(19) 0.30102(9) 0.0194(3) Uani d . 1 . .
    H H12A 0.4804 0.6830 0.2695 0.023 Uiso calc R 1 . .
    C C13 0.56847(7) 0.6047(2) 0.25084(9) 0.0220(3) Uani d . 1 . .
    H H13 0.5505 0.6010 0.1844 0.026 Uiso calc R 1 . .
    C C14 0.63629(7) 0.5591(2) 0.29749(9) 0.0202(3) Uani d . 1 . .
    H H14A 0.6647 0.5235 0.2635 0.024 Uiso calc R 1 . .
    C C15 0.66136(6) 0.56671(19) 0.39429(9) 0.0173(3) Uani d . 1 . .
    C C16 0.73154(6) 0.51806(19) 0.45933(9) 0.0201(3) Uani d . 1 . .
    C C17 0.51949(6) 0.71815(19) 0.46516(9) 0.0189(3) Uani d . 1 . .
    N N2 0.62003(6) 0.62153(15) 0.43989(7) 0.0162(2) Uani d D 1 . .
    H H2N 0.6370 0.6296 0.5014 0.019 Uiso calc RD 1 . .
    O O11 0.74741(5) 0.55571(16) 0.54219(7) 0.0281(2) Uani d . 1 . .
    O O12 0.76850(5) 0.43135(16) 0.41724(7) 0.0260(2) Uani d . 1 . .
    H H12 0.8064 0.4033 0.4568 0.039 Uiso calc R 1 . .
    O O13 0.54906(5) 0.69891(16) 0.54842(7) 0.0269(2) Uani d . 1 . .
    O O14 0.45750(5) 0.78176(16) 0.42371(7) 0.0244(2) Uani d . 1 . .
    H H14 0.4400 0.8075 0.4643 0.037 Uiso calc R 1 . .
    O O30 0.77087(6) 0.63026(17) 0.86620(9) 0.0391(3) Uani d . 1 . .
    C C31 0.81624(8) 0.4065(2) 0.78336(11) 0.0325(3) Uani d . 1 . .
    H H31A 0.8598 0.4523 0.8271 0.049 Uiso calc R 1 . .
    H H31B 0.8139 0.4325 0.7190 0.049 Uiso calc R 1 . .
    H H31C 0.8118 0.2646 0.7917 0.049 Uiso calc R 1 . .
    C C32 0.76014(7) 0.5135(2) 0.80203(11) 0.0271(3) Uani d . 1 . .
    C C33 0.68937(8) 0.4701(3) 0.73731(13) 0.0398(4) Uani d . 1 . .
    H H33A 0.6597 0.4538 0.7741 0.060 Uiso calc R 1 . .
    H H33B 0.6893 0.3488 0.7024 0.060 Uiso calc R 1 . .
    H H33C 0.6730 0.5797 0.6933 0.060 Uiso calc R 1 . .
    Cl Cl1 0.903216(16) 0.33503(5) 0.55619(2) 0.02480(11) Uani d . 1 . .
loop_
    _atom_site_aniso_label
    _atom_site_aniso_U_11
    _atom_site_aniso_U_22
    _atom_site_aniso_U_33
    _atom_site_aniso_U_12
    _atom_site_aniso_U_13
    _atom_site_aniso_U_23
    Cl2 0.01679(17) 0.02369(18) 0.02316(18) 0.00153(11) 0.00802(13) 0.00127(12)
    N1 0.0179(5) 0.0192(5) 0.0153(5) 0.0008(4) 0.0052(4) -0.0010(4)
    O1 0.0271(6) 0.0621(8) 0.0297(6) -0.0071(5) 0.0188(5) -0.0038(5)
    O2 0.0185(5) 0.0508(7) 0.0265(6) -0.0076(5) 0.0098(4) -0.0110(5)
    O3 0.0157(5) 0.0409(6) 0.0248(5) -0.0049(4) 0.0080(4) -0.0054(4)
    O4 0.0253(5) 0.0496(7) 0.0185(5) -0.0122(5) 0.0074(4) -0.0023(4)
    C1 0.0176(6) 0.0170(6) 0.0206(7) 0.0017(5) 0.0064(5) -0.0001(5)
    C2 0.0196(6) 0.0250(7) 0.0207(7) 0.0006(5) 0.0042(5) -0.0020(5)
    C3 0.0285(7) 0.0303(7) 0.0164(7) 0.0018(6) 0.0047(6) -0.0015(5)
    C4 0.0275(7) 0.0262(7) 0.0191(7) 0.0017(5) 0.0115(6) 0.0005(5)
    C5 0.0215(7) 0.0174(6) 0.0214(7) 0.0026(5) 0.0100(5) 0.0012(5)
    C6 0.0222(7) 0.0246(7) 0.0222(7) 0.0008(5) 0.0101(5) 0.0018(5)
    C7 0.0179(6) 0.0233(7) 0.0215(7) -0.0013(5) 0.0065(5) -0.0008(5)
    C11 0.0175(6) 0.0152(6) 0.0188(6) -0.0004(5) 0.0071(5) -0.0003(5)
    C12 0.0192(6) 0.0187(6) 0.0184(6) -0.0003(5) 0.0039(5) 0.0011(5)
    C13 0.0278(7) 0.0220(7) 0.0156(6) -0.0015(5) 0.0070(5) 0.0001(5)
    C14 0.0242(7) 0.0201(6) 0.0194(6) -0.0006(5) 0.0117(5) -0.0003(5)
    C15 0.0186(6) 0.0146(6) 0.0202(6) -0.0011(5) 0.0087(5) -0.0005(5)
    C16 0.0196(6) 0.0196(6) 0.0219(7) 0.0005(5) 0.0082(5) -0.0003(5)
    C17 0.0178(6) 0.0201(7) 0.0193(6) 0.0007(5) 0.0071(5) -0.0005(5)
    N2 0.0176(5) 0.0174(5) 0.0132(5) 0.0004(4) 0.0047(4) -0.0013(4)
    O11 0.0214(5) 0.0392(6) 0.0211(5) 0.0048(4) 0.0038(4) -0.0057(4)
    O12 0.0197(5) 0.0340(6) 0.0248(5) 0.0084(4) 0.0083(4) 0.0002(4)
    O13 0.0241(5) 0.0399(6) 0.0174(5) 0.0069(4) 0.0081(4) -0.0004(4)
    O14 0.0188(5) 0.0342(6) 0.0217(5) 0.0062(4) 0.0091(4) 0.0019(4)
    O30 0.0382(6) 0.0362(6) 0.0452(7) -0.0022(5) 0.0175(5) -0.0108(5)
    C31 0.0323(8) 0.0324(8) 0.0326(8) 0.0014(6) 0.0111(7) -0.0022(7)
    C32 0.0305(7) 0.0229(7) 0.0288(8) -0.0012(6) 0.0115(6) 0.0049(6)
    C33 0.0292(8) 0.0443(10) 0.0429(10) 0.0012(7) 0.0087(7) -0.0006(8)
    Cl1 0.01629(17) 0.02919(19) 0.0289(2) 0.00156(12) 0.00780(14) -0.00016(13)
_geom_special_details
;
All e.s.d.'s (except the e.s.d. in the dihedral angle between two l.s. planes)
are estimated using the full covariance matrix. The cell e.s.d.'s are taken
into account individually in the estimation of e.s.d.'s in distances, angles
and torsion angles; correlations between e.s.d.'s in cell parameters are only
used when they are defined by crystal symmetry. An approximate (isotropic)
treatment of cell e.s.d.'s is used for estimating e.s.d.'s involving l.s.
planes.
;
loop_
    _geom_bond_atom_site_label_1
    _geom_bond_atom_site_label_2
    _geom_bond_site_symmetry_2
    _geom_bond_distance
    _geom_bond_publ_flag
    N1 C1 . 1.3467(17) ?
    N1 C5 . 1.3484(18) ?
    N1 H1N . 0.8800 ?
    O1 C6 . 1.2040(18) ?
    O2 C6 . 1.3087(18) ?
    O2 H2 . 0.8400 ?
    O3 C7 . 1.3147(17) ?
    O3 H3 . 0.8400 ?
    O4 C7 . 1.2036(17) ?
    C1 C2 . 1.3829(19) ?
    C1 C7 . 1.5045(19) ?
    C2 C3 . 1.385(2) ?
    C2 H2A . 0.9500 ?
    C3 C4 . 1.396(2) ?
    C3 H3A . 0.9500 ?
    C4 C5 . 1.381(2) ?
    C4 H4 . 0.9500 ?
    C5 C6 . 1.5052(19) ?
    C11 N2 . 1.3433(17) ?
    C11 C12 . 1.3790(19) ?
    C11 C17 . 1.5052(18) ?
    C12 C13 . 1.392(2) ?
    C12 H12A . 0.9500 ?
    C13 C14 . 1.394(2) ?
    C13 H13 . 0.9500 ?
    C14 C15 . 1.3834(19) ?
    C14 H14A . 0.9500 ?
    C15 N2 . 1.3421(17) ?
    C15 C16 . 1.5057(18) ?
    C16 O11 . 1.2149(17) ?
    C16 O12 . 1.3085(17) ?
    C17 O13 . 1.2103(17) ?
    C17 O14 . 1.3132(16) ?
    N2 H2N . 0.8800 ?
    O12 H12 . 0.8400 ?
    O14 H14 . 0.8400 ?
    O30 C32 . 1.2167(19) ?
    C31 C32 . 1.498(2) ?
    C31 H31A . 0.9800 ?
    C31 H31B . 0.9800 ?
    C31 H31C . 0.9800 ?
    C32 C33 . 1.506(2) ?
    C33 H33A . 0.9800 ?
    C33 H33B . 0.9800 ?
    C33 H33C . 0.9800 ?
loop_
    _geom_angle_atom_site_label_1
    _geom_angle_atom_site_label_2
    _geom_angle_atom_site_label_3
    _geom_angle_site_symmetry_1
    _geom_angle_site_symmetry_3
    _geom_angle
    _geom_angle_publ_flag
    C1 N1 C5 . . 121.98(11) ?
    C1 N1 H1N . . 119.0 ?
    C5 N1 H1N . . 119.0 ?
    C6 O2 H2 . . 109.5 ?
    C7 O3 H3 . . 109.5 ?
    N1 C1 C2 . . 120.07(13) ?
    N1 C1 C7 . . 115.80(12) ?
    C2 C1 C7 . . 124.11(12) ?
    C1 C2 C3 . . 119.26(13) ?
    C1 C2 H2A . . 120.4 ?
    C3 C2 H2A . . 120.4 ?
    C2 C3 C4 . . 119.53(13) ?
    C2 C3 H3A . . 120.2 ?
    C4 C3 H3A . . 120.2 ?
    C5 C4 C3 . . 119.25(13) ?
    C5 C4 H4 . . 120.4 ?
    C3 C4 H4 . . 120.4 ?
    N1 C5 C4 . . 119.83(12) ?
    N1 C5 C6 . . 119.40(12) ?
    C4 C5 C6 . . 120.77(13) ?
    O1 C6 O2 . . 127.04(13) ?
    O1 C6 C5 . . 121.27(13) ?
    O2 C6 C5 . . 111.69(12) ?
    O4 C7 O3 . . 127.38(13) ?
    O4 C7 C1 . . 120.99(12) ?
    O3 C7 C1 . . 111.63(12) ?
    N2 C11 C12 . . 119.10(12) ?
    N2 C11 C17 . . 112.96(11) ?
    C12 C11 C17 . . 127.94(12) ?
    C11 C12 C13 . . 118.80(12) ?
    C11 C12 H12A . . 120.6 ?
    C13 C12 H12A . . 120.6 ?
    C12 C13 C14 . . 120.46(12) ?
    C12 C13 H13 . . 119.8 ?
    C14 C13 H13 . . 119.8 ?
    C15 C14 C13 . . 118.71(12) ?
    C15 C14 H14A . . 120.6 ?
    C13 C14 H14A . . 120.6 ?
    N2 C15 C14 . . 118.96(12) ?
    N2 C15 C16 . . 112.85(11) ?
    C14 C15 C16 . . 128.19(12) ?
    O11 C16 O12 . . 127.34(12) ?
    O11 C16 C15 . . 119.41(12) ?
    O12 C16 C15 . . 113.22(12) ?
    O13 C17 O14 . . 127.23(12) ?
    O13 C17 C11 . . 119.68(12) ?
    O14 C17 C11 . . 113.10(11) ?
    C15 N2 C11 . . 123.93(11) ?
    C15 N2 H2N . . 118.0 ?
    C11 N2 H2N . . 118.0 ?
    C16 O12 H12 . . 109.5 ?
    C17 O14 H14 . . 109.5 ?
    C32 C31 H31A . . 109.5 ?
    C32 C31 H31B . . 109.5 ?
    H31A C31 H31B . . 109.5 ?
    C32 C31 H31C . . 109.5 ?
    H31A C31 H31C . . 109.5 ?
    H31B C31 H31C . . 109.5 ?
    O30 C32 C31 . . 121.94(14) ?
    O30 C32 C33 . . 121.25(15) ?
    C31 C32 C33 . . 116.81(14) ?
    C32 C33 H33A . . 109.5 ?
    C32 C33 H33B . . 109.5 ?
    H33A C33 H33B . . 109.5 ?
    C32 C33 H33C . . 109.5 ?
    H33A C33 H33C . . 109.5 ?
    H33B C33 H33C . . 109.5 ?
loop_
    _geom_torsion_atom_site_label_1
    _geom_torsion_atom_site_label_2
    _geom_torsion_atom_site_label_3
    _geom_torsion_atom_site_label_4
    _geom_torsion_site_symmetry_1
    _geom_torsion_site_symmetry_2
    _geom_torsion_site_symmetry_3
    _geom_torsion_site_symmetry_4
    _geom_torsion
    _geom_torsion_publ_flag
    C5 N1 C1 C2 . . . . 1.76(19) ?
    C5 N1 C1 C7 . . . . -179.77(12) ?
    N1 C1 C2 C3 . . . . -2.1(2) ?
    C7 C1 C2 C3 . . . . 179.60(13) ?
    C1 C2 C3 C4 . . . . 0.1(2) ?
    C2 C3 C4 C5 . . . . 2.1(2) ?
    C1 N1 C5 C4 . . . . 0.54(19) ?
    C1 N1 C5 C6 . . . . -178.85(11) ?
    C3 C4 C5 N1 . . . . -2.5(2) ?
    C3 C4 C5 C6 . . . . 176.92(12) ?
    N1 C5 C6 O1 . . . . -166.16(14) ?
    C4 C5 C6 O1 . . . . 14.5(2) ?
    N1 C5 C6 O2 . . . . 14.67(18) ?
    C4 C5 C6 O2 . . . . -164.72(13) ?
    N1 C1 C7 O4 . . . . -6.70(19) ?
    C2 C1 C7 O4 . . . . 171.71(14) ?
    N1 C1 C7 O3 . . . . 174.26(11) ?
    C2 C1 C7 O3 . . . . -7.33(19) ?
    N2 C11 C12 C13 . . . . -1.17(19) ?
    C17 C11 C12 C13 . . . . 179.30(12) ?
    C11 C12 C13 C14 . . . . 1.71(19) ?
    C12 C13 C14 C15 . . . . -0.4(2) ?
    C13 C14 C15 N2 . . . . -1.37(19) ?
    C13 C14 C15 C16 . . . . 177.90(12) ?
    N2 C15 C16 O11 . . . . -9.64(18) ?
    C14 C15 C16 O11 . . . . 171.05(13) ?
    N2 C15 C16 O12 . . . . 168.43(11) ?
    C14 C15 C16 O12 . . . . -10.9(2) ?
    N2 C11 C17 O13 . . . . -7.56(18) ?
    C12 C11 C17 O13 . . . . 172.00(13) ?
    N2 C11 C17 O14 . . . . 172.82(11) ?
    C12 C11 C17 O14 . . . . -7.62(19) ?
    C14 C15 N2 C11 . . . . 2.01(19) ?
    C16 C15 N2 C11 . . . . -177.37(11) ?
    C12 C11 N2 C15 . . . . -0.71(19) ?
    C17 C11 N2 C15 . . . . 178.89(11) ?
loop_
    _geom_hbond_atom_site_label_D
    _geom_hbond_atom_site_label_H
    _geom_hbond_atom_site_label_A
    _geom_hbond_site_symmetry_A
    _geom_hbond_distance_DH
    _geom_hbond_distance_HA
    _geom_hbond_distance_DA
    _geom_hbond_angle_DHA
    O2 H2 Cl2 2_645 0.84 2.11 2.9469(13) 170.8
    O3 H3 Cl1 2_755 0.84 2.14 2.9727(13) 171.5
    O12 H12 Cl1 . 0.84 2.13 2.9696(15) 179.3
    O14 H14 Cl2 . 0.84 2.14 2.9775(12) 177.2
    N1 H1N O30 1_554 0.88 2.42 3.277(2) 166.3
    N1 H1N O2 . 0.88 2.34 2.6685(16) 102.5
    N1 H1N O4 . 0.88 2.39 2.7195(16) 102.8
    N2 H2N O11 . 0.88 2.25 2.6365(17) 106.2
    N2 H2N O13 . 0.88 2.26 2.6392(16) 105.9
data_global
_journal_date_recd_electronic     2009-10-20
_journal_date_accepted     2009-10-20
_journal_name_full     'Acta Crystallographica, Section E'
_journal_year     2009
_journal_volume     65
_journal_issue     11
_journal_page_first     o2848
_journal_page_last     o2848
_journal_paper_category     QO
_journal_coeditor_code     NG2671
_publ_contact_author
;
      Dr. Michael Bolte
      Institut f\"ur Anorganische Chemie
      J. W. Goethe-Universit\"at
      Max-von-Laue-Str. 7
      60438 Frankfurt/Main
      Germany
;
_publ_contact_author_email     bolte@chemie.uni-frankfurt.de
_publ_contact_author_fax     '49 69 798 29239'
_publ_contact_author_phone     '49 69 798 29136'
_publ_section_title
;
Bis(2,6-dicarboxypyridinium) dichloride acetone monosolvate
;
loop_
    _publ_author_name
    _publ_author_address
    'Ton, Cuong Quoc'
;
Institut f\"ur Organische Chemie der Goethe-Universit\"at Frankfurt,
Max-von-Laue-Strasse 7, D-60438 Frankfurt am Main, Germany
;
    'Bolte, Michael'
;
Institut f\"ur Anorganische Chemie der Goethe-Universit\"at Frankfurt,
Max-von-Laue-Strasse 7, D-60438 Frankfurt am Main, Germany
;
