# Supplementary material for: Bis(2,6-dicarboxy­pyridinium) dichloride acetone monosolvate
Source: Acta Crystallogr Sect E Struct Rep Online. 2009 Oct 23;65(Pt 11):o2848. doi: 10.1107/S1600536809043220 (PMC2971198; doi:10.1107/S1600536809043220)
Supplement: Supplementary file 2 [file e-65-o2848-Isup2.hkl]

# 
# h,k,l, Fc-squared, Fo-squared, sigma(Fo-squared) and status flag 
# 
data_I
_shelx_title ' 29-5 in P2(1)/c' 
_shelx_refln_list_code          4 
_shelx_F_calc_maximum      289.48 
_exptl_crystal_F_000       960.00 
_reflns_d_resolution_high  0.8204 
 
loop_ 
 _symmetry_equiv_pos_as_xyz 
 'x, y, z' 
 '-x, y+1/2, -z+1/2' 
 '-x, -y, -z' 
 'x, -y-1/2, z-1/2' 
 
_cell_length_a    21.1080 
_cell_length_b     6.7877 
_cell_length_c    15.2238 
_cell_angle_alpha  90.000 
_cell_angle_beta  110.280 
_cell_angle_gamma  90.000 
 
_shelx_F_squared_multiplier     1.000 
 
loop_ 
 _refln_index_h 
 _refln_index_k 
 _refln_index_l 
 _refln_F_squared_calc 
 _refln_F_squared_meas 
 _refln_F_squared_sigma 
 _refln_observed_status 
   3   0   0      221.54      185.68     10.24 o 
   4   0   0     5870.67     5109.58     47.17 o 
   5   0   0        4.21       11.19      6.35 o 
   6   0   0    28204.29    27114.10    106.18 o 
   7   0   0      175.18      182.77     11.57 o 
   8   0   0     1822.25     1676.64     61.57 o 
   9   0   0        3.20       -0.38      6.38 o 
  10   0   0     6685.01     7777.96    117.77 o 
  11   0   0      165.01      187.84      6.72 o 
  12   0   0      124.21       84.48      6.85 o 
  13   0   0     1416.35     1492.49     11.82 o 
  14   0   0     5708.43     5616.20     38.54 o 
  15   0   0       14.65       28.44      6.17 o 
  16   0   0      558.68      547.34     24.29 o 
  17   0   0      124.95      129.38      7.37 o 
  18   0   0       50.41       58.20      6.34 o 
  19   0   0     1367.15     1284.01     16.24 o 
  20   0   0      119.86      176.57     11.38 o 
  21   0   0       67.60       66.74      7.42 o 
  22   0   0      219.12      223.33      8.42 o 
  23   0   0        2.49        7.54      8.49 o 
  24   0   0     1051.42     1034.56     11.54 o 
   1   1   0     3396.44     2883.98     66.63 o 
   2   1   0      265.27      229.14      7.71 o 
   3   1   0     1130.53      903.03     12.49 o 
   4   1   0      144.78      126.56      5.90 o 
   5   1   0     3544.74     3741.11    101.25 o 
   6   1   0       24.28       31.61      4.81 o 
   7   1   0     5363.34     5661.07    119.80 o 
   8   1   0       70.32       75.15      4.75 o 
   9   1   0     6186.54     6161.92     58.17 o 
  10   1   0      424.77      505.50      9.94 o 
  11   1   0     4262.99     4419.71     51.03 o 
  12   1   0     1614.10     1659.43      8.76 o 
  13   1   0     7708.98     7906.24     71.63 o 
  14   1   0      416.46      440.66      6.20 o 
  15   1   0       83.59       96.52      4.70 o 
  16   1   0       27.36       44.91      4.57 o 
  17   1   0     2117.29     2006.14     15.52 o 
  18   1   0        0.16       -5.08      5.08 o 
  19   1   0     2257.93     2116.07     25.06 o 
  20   1   0       21.29       19.45      4.85 o 
  21   1   0       70.83       74.84      5.76 o 
  22   1   0       90.70       81.50      5.98 o 
  23   1   0     1060.32     1017.33      9.37 o 
   0   2   0        1.21       -2.59      8.55 o 
   1   2   0     2423.14     2217.58     34.56 o 
   2   2   0    83796.18    71009.86    175.39 o 
   3   2   0     1014.72     1010.31     19.68 o 
   4   2   0      941.73      935.30     14.31 o 
   5   2   0       58.52       56.28      5.23 o 
   6   2   0      955.86      907.32     22.28 o 
   7   2   0      362.26      376.61      6.82 o 
   8   2   0     6307.56     6562.80     69.37 o 
   9   2   0      366.86      338.38      6.22 o 
  10   2   0      628.81      566.19      7.88 o 
  11   2   0      152.62      153.24      5.10 o 
  12   2   0     3110.05     3344.69     29.65 o 
  13   2   0      251.60      269.59      5.55 o 
  14   2   0      160.52      168.34      5.75 o 
  15   2   0       49.65       40.16      5.43 o 
  16   2   0     1262.23     1255.21     16.67 o 
  17   2   0      233.13      216.33      5.25 o 
  18   2   0        5.42        5.61      5.16 o 
  19   2   0      183.77      166.01      6.25 o 
  20   2   0       22.44       18.44      5.63 o 
  21   2   0       51.69       46.29      5.95 o 
  22   2   0       19.13       13.89      6.16 o 
  23   2   0       71.08       75.75      5.84 o 
   1   3   0     2518.57     2518.98     37.14 o 
   2   3   0        0.16       -0.83      4.80 o 
   3   3   0        3.40        5.76      4.35 o 
   4   3   0       37.87       31.26      4.44 o 
   5   3   0      302.36      342.28      6.55 o 
   6   3   0      696.88      673.38      7.10 o 
   7   3   0        0.93        6.14      4.48 o 
   8   3   0        8.96        5.29      5.06 o 
   9   3   0     3587.69     3618.12     59.18 o 
  10   3   0       11.21       16.77      5.06 o 
  11   3   0      656.52      660.24     11.78 o 
  12   3   0      946.05     1004.06     18.62 o 
  13   3   0      762.07      767.58     16.41 o 
  14   3   0      216.50      216.65      5.70 o 
  15   3   0       14.91       24.47      4.67 o 
  16   3   0       50.92       55.58      5.38 o 
  17   3   0      151.17      161.57      6.25 o 
  18   3   0       58.99       71.17      6.14 o 
  19   3   0      224.45      200.54      5.82 o 
  20   3   0       12.90        9.35      5.93 o 
  21   3   0       74.63       67.79      5.87 o 
  22   3   0      277.14      263.23      6.84 o 
   0   4   0     3884.14     3520.22     78.05 o 
   1   4   0        6.85        4.41      5.09 o 
   2   4   0      676.74      716.49     18.99 o 
   3   4   0     1286.64     1281.15     22.57 o 
   4   4   0    12431.15    12375.91    232.96 o 
   5   4   0     1007.64      971.46     17.68 o 
   6   4   0      805.07      724.25     19.89 o 
   7   4   0      133.93      114.14      5.59 o 
   8   4   0        3.85        9.33      4.53 o 
   9   4   0      148.48      147.63      5.62 o 
  10   4   0     1852.97     1858.01     29.56 o 
  11   4   0      564.97      598.47     14.48 o 
  12   4   0       30.91       34.77      5.49 o 
  13   4   0      722.95      716.49     10.84 o 
  14   4   0       16.01       18.89      5.30 o 
  15   4   0      233.16      223.21      5.49 o 
  16   4   0       65.29       77.80      5.37 o 
  17   4   0      170.30      164.04      6.15 o 
  18   4   0      244.94      251.80      6.06 o 
  19   4   0      230.30      216.74      6.58 o 
  20   4   0      148.46      142.05      6.62 o 
  21   4   0       95.98      106.07      6.24 o 
   1   5   0      181.95      195.05      5.51 o 
   2   5   0      622.15      618.72     13.69 o 
   3   5   0       16.57       18.05      5.06 o 
   4   5   0      128.22      144.81      5.97 o 
   5   5   0      522.50      579.21     10.98 o 
   6   5   0        0.16        2.64      5.51 o 
   7   5   0     3157.51     3097.47     39.02 o 
   8   5   0       44.83       41.70      5.44 o 
   9   5   0      533.01      506.24      7.37 o 
  10   5   0      172.94      175.54      5.05 o 
  11   5   0       92.26       92.55      5.05 o 
  12   5   0      609.95      609.57     10.80 o 
  13   5   0     2768.95     2730.75     28.15 o 
  14   5   0      119.82      116.09      5.76 o 
  15   5   0      181.01      184.59      5.88 o 
  16   5   0       51.05       52.35      6.34 o 
  17   5   0     1071.49     1059.87     11.10 o 
  18   5   0      204.54      185.47      6.84 o 
  19   5   0      702.42      713.29     13.05 o 
   0   6   0     1019.16     1069.19     34.48 o 
   1   6   0      311.51      302.96      5.82 o 
   2   6   0      567.03      569.30     13.90 o 
   3   6   0        8.02       10.27      4.90 o 
   4   6   0        1.34        6.47      5.82 o 
   5   6   0     1294.93     1244.96     19.37 o 
   6   6   0     2433.80     2343.28     35.86 o 
   7   6   0      175.00      165.84      5.93 o 
   8   6   0       14.15       19.44      5.71 o 
   9   6   0        0.19        1.33      5.62 o 
  10   6   0      209.17      208.82      5.80 o 
  11   6   0      154.40      161.63      6.15 o 
  12   6   0       15.13       21.02      5.11 o 
  13   6   0      147.61      145.50      6.57 o 
  14   6   0       69.17       70.11      5.95 o 
  15   6   0       66.39       58.35      6.00 o 
  16   6   0       59.30       62.49      6.36 o 
   1   7   0        8.45       13.20      5.79 o 
   2   7   0      343.02      344.49      8.52 o 
   3   7   0       10.94       17.52      5.35 o 
   4   7   0        4.81        9.93      5.02 o 
   5   7   0     1112.35      997.29     19.63 o 
   6   7   0      444.15      425.67      7.75 o 
   7   7   0      185.46      190.02      6.70 o 
   8   7   0      134.42      129.56      6.04 o 
   9   7   0       66.04       81.68      6.00 o 
  10   7   0      107.94      106.22      6.52 o 
  11   7   0      104.63       93.16      6.65 o 
  12   7   0       51.36       54.13      6.36 o 
   0   8   0        3.05       14.27      8.22 o 
   1   8   0      252.48      250.58      7.67 o 
   2   8   0       51.39       45.72      6.36 o 
   3   8   0       48.04       37.96      6.48 o 
   4   8   0      184.40      178.12      6.92 o 
   5   8   0      399.97      401.63      7.16 o 
   6   8   0       66.11       75.49     23.43 o 
 -24   1   1        3.59        6.17      6.71 o 
 -23   1   1      171.02      147.29      5.85 o 
 -22   1   1       20.50       21.19      6.06 o 
 -21   1   1      159.97      156.36      5.19 o 
 -20   1   1       17.24       23.61      5.31 o 
 -19   1   1     1777.05     1684.87     17.01 o 
 -18   1   1       22.49       29.50      4.90 o 
 -17   1   1      391.02      371.14      6.82 o 
 -16   1   1        0.58        3.96      4.87 o 
 -15   1   1      352.06      351.11      7.75 o 
 -14   1   1      180.61      184.73      5.13 o 
 -13   1   1     2227.33     2158.91     11.31 o 
 -12   1   1      332.41      307.35      5.25 o 
 -11   1   1      746.10      773.25      8.49 o 
 -10   1   1      302.04      301.49      6.22 o 
  -9   1   1    14389.33    14729.17     91.68 o 
  -8   1   1      470.12      455.88      6.69 o 
  -7   1   1      765.85      658.84      7.37 o 
  -6   1   1       21.30       31.83      5.29 o 
  -5   1   1      744.65      744.43      9.93 o 
  -4   1   1        4.28       10.09      6.08 o 
  -3   1   1     4568.91     3906.17     62.79 o 
  -2   1   1       32.89       20.50      6.85 o 
  -1   1   1      147.52      141.65      7.26 o 
   0   1   1      144.45      124.55      6.74 o 
   1   1   1     3882.11     3046.92     37.16 o 
   2   1   1      269.96      245.06      7.37 o 
   3   1   1      678.11      640.36     10.94 o 
   4   1   1       15.97       20.46      5.29 o 
   5   1   1     2176.68     2080.00     29.03 o 
   6   1   1     1701.80     1681.57     11.27 o 
   7   1   1     2738.79     2556.71     20.80 o 
   8   1   1       52.34       49.39      4.98 o 
   9   1   1        5.44       16.73      5.04 o 
  10   1   1      233.58      266.08      5.26 o 
  11   1   1     4361.17     4662.88     39.82 o 
  12   1   1      555.18      573.10      6.33 o 
  13   1   1      924.13      955.13      8.01 o 
  14   1   1       50.42       53.52      4.83 o 
  15   1   1     2653.18     2636.93     27.10 o 
  16   1   1       39.66       41.76      5.11 o 
  17   1   1      768.49      747.38     12.20 o 
  18   1   1       47.49       52.30      5.03 o 
  19   1   1       11.34        9.18      5.63 o 
  20   1   1        0.30        8.57      5.65 o 
  21   1   1     1164.30     1009.56      7.88 o 
  22   1   1        2.01       -4.15      5.34 o 
  23   1   1      149.38      151.97      6.43 o 
 -23   2   1      297.23      295.71      7.24 o 
 -22   2   1      742.45      749.67     13.95 o 
 -21   2   1      360.93      352.26      9.94 o 
 -20   2   1       93.99       83.68      5.62 o 
 -19   2   1       18.80       28.56      5.70 o 
 -18   2   1      613.49      648.57     16.11 o 
 -17   2   1       12.19       13.18      4.99 o 
 -16   2   1     1622.70     1638.27     25.23 o 
 -15   2   1     2247.53     2280.82     25.06 o 
 -14   2   1      809.51      739.58      9.67 o 
 -13   2   1      650.12      647.26      7.58 o 
 -12   2   1      149.62      107.61      5.81 o 
 -11   2   1        5.83       13.03      4.91 o 
 -10   2   1     1671.94     1610.23     16.44 o 
  -9   2   1     3424.77     3436.38     32.44 o 
  -8   2   1     3866.07     3804.26     38.20 o 
  -7   2   1      718.56      684.60      7.78 o 
  -6   2   1      255.16      309.01      7.84 o 
  -5   2   1        0.64        1.88      4.75 o 
  -4   2   1        3.37        7.27      5.57 o 
  -3   2   1     1133.09     1093.31     12.47 o 
  -2   2   1    64679.68    52913.30   1306.69 o 
  -1   2   1       52.34       59.38      6.26 o 
   0   2   1    31339.14    26866.87    483.88 o 
   1   2   1      211.18      206.52      6.47 o 
   2   2   1    21346.44    18558.08    255.26 o 
   3   2   1       55.40       51.01      6.15 o 
   4   2   1    28407.29    26493.73    391.28 o 
   5   2   1      364.54      372.29      9.14 o 
   6   2   1      134.77      140.67      5.10 o 
   7   2   1      640.06      672.10      7.32 o 
   8   2   1      581.37      387.97      6.00 o 
   9   2   1      308.16      303.68      5.44 o 
  10   2   1      397.44      506.48      5.92 o 
  11   2   1      553.21      602.21      8.99 o 
  12   2   1      223.66      234.58      5.50 o 
  13   2   1        0.43        2.32      5.00 o 
  14   2   1     1404.46     1380.93     21.15 o 
  15   2   1      248.33      230.57      5.70 o 
  16   2   1     1031.80     1008.56     11.09 o 
  17   2   1      127.37      130.79      6.34 o 
  18   2   1      189.51      223.68      6.07 o 
  19   2   1      166.93      153.66      6.27 o 
  20   2   1       66.55       85.49      5.53 o 
  21   2   1      483.91      492.69      7.48 o 
  22   2   1      572.56      575.72      7.60 o 
 -22   3   1        3.64        2.83      6.49 o 
 -21   3   1     1002.65      995.06     10.29 o 
 -20   3   1      174.53      170.25      5.74 o 
 -19   3   1      739.14      743.70     11.13 o 
 -18   3   1       15.45       27.13      5.96 o 
 -17   3   1        5.26        2.58      5.78 o 
 -16   3   1        1.26        1.19      5.47 o 
 -15   3   1     4291.72     4263.43     65.12 o 
 -14   3   1      261.39      272.03      5.99 o 
 -13   3   1      657.09      666.28      7.03 o 
 -12   3   1      197.13      205.52      5.42 o 
 -11   3   1     3710.55     3759.81     49.45 o 
 -10   3   1      453.27      453.25      6.98 o 
  -9   3   1     5859.62     6157.45    120.89 o 
  -8   3   1      539.03      579.33     10.33 o 
  -7   3   1     3289.78     3338.10     28.58 o 
  -6   3   1      191.85      210.40      5.44 o 
  -5   3   1     1030.41      843.66     17.92 o 
  -4   3   1      295.45      306.90      5.52 o 
  -3   3   1      128.77      132.61      5.40 o 
  -2   3   1      956.81      968.71     17.16 o 
  -1   3   1      128.68      163.67      5.09 o 
   0   3   1        3.82        2.48      4.34 o 
   1   3   1        7.30        7.80      4.51 o 
   2   3   1       91.02       79.30      4.89 o 
   3   3   1     3485.28     3641.73     36.11 o 
   4   3   1       34.68       35.29      4.51 o 
   5   3   1     4404.73     4303.81     44.55 o 
   6   3   1      117.89      135.59      5.16 o 
   7   3   1     3209.98     3094.07     53.91 o 
   8   3   1       40.50       52.18      4.46 o 
   9   3   1      475.28      510.43      8.71 o 
  10   3   1        3.57        7.01      4.80 o 
  11   3   1     4398.94     4525.43     79.64 o 
  12   3   1      399.64      406.26      7.89 o 
  13   3   1      171.73      209.81      5.48 o 
  14   3   1      284.25      280.42      6.64 o 
  15   3   1     1591.26     1562.42     11.29 o 
  16   3   1       30.78       31.95      5.43 o 
  17   3   1     3028.59     2843.80     37.39 o 
  18   3   1       52.03       51.54      5.51 o 
  19   3   1      182.59      162.64      5.76 o 
  20   3   1      108.05      108.69      6.18 o 
  21   3   1     1187.69     1170.99     15.43 o 
 -21   4   1      116.83      116.04      6.50 o 
 -20   4   1       41.06       52.91      6.95 o 
 -19   4   1      198.49      193.78      5.90 o 
 -18   4   1      874.74      843.98      9.86 o 
 -17   4   1       53.59       56.24      5.13 o 
 -16   4   1       22.91       30.41      5.73 o 
 -15   4   1       48.05       56.01      5.77 o 
 -14   4   1      307.11      316.46      6.61 o 
 -13   4   1     1270.32     1210.54     15.95 o 
 -12   4   1     1082.77     1079.85     22.83 o 
 -11   4   1      679.13      715.93     10.62 o 
 -10   4   1       15.58       12.20      4.65 o 
  -9   4   1      131.09      128.43      5.62 o 
  -8   4   1       94.57      100.83      5.00 o 
  -7   4   1     2734.17     2735.83     35.11 o 
  -6   4   1       14.32        7.98      5.74 o 
  -5   4   1      220.11      229.77      6.04 o 
  -4   4   1    10974.13    10690.13    184.52 o 
  -3   4   1      167.73      170.43      6.47 o 
  -2   4   1     6338.62     6260.51    128.23 o 
  -1   4   1     2404.35     2311.04     32.18 o 
   0   4   1       10.46       12.00      4.30 o 
   1   4   1       58.09       63.78      5.05 o 
   2   4   1      171.20      128.22      5.34 o 
   3   4   1      423.79      413.41      6.58 o 
   4   4   1     4556.32     4497.47     76.76 o 
   5   4   1       51.56       53.20      4.57 o 
   6   4   1     3289.25     3573.45     42.91 o 
   7   4   1       97.64       85.29      5.61 o 
   8   4   1        3.52        0.67      4.80 o 
   9   4   1      102.27       98.74      4.89 o 
  10   4   1       91.22       85.08      5.42 o 
  11   4   1       27.31       27.22      5.27 o 
  12   4   1      790.57      794.18     20.73 o 
  13   4   1      364.34      364.88      7.72 o 
  14   4   1        4.45        8.67      5.12 o 
  15   4   1       40.44       35.38      5.05 o 
  16   4   1       85.63       76.73      5.93 o 
  17   4   1      117.07      102.98      5.42 o 
  18   4   1      437.85      442.00      9.05 o 
  19   4   1      196.16      198.16      6.11 o 
  20   4   1       13.02       20.32      5.92 o 
 -19   5   1        9.50       17.59      6.07 o 
 -18   5   1      227.67      237.64      7.37 o 
 -17   5   1      128.49      128.34      6.57 o 
 -16   5   1      120.77      129.25      5.99 o 
 -15   5   1        9.00       12.24      5.53 o 
 -14   5   1      351.29      331.64      6.92 o 
 -13   5   1       21.96       22.46      5.25 o 
 -12   5   1       24.27       25.01      5.37 o 
 -11   5   1      296.56      314.74      6.26 o 
 -10   5   1      306.80      297.84      5.35 o 
  -9   5   1        5.01        9.24      4.82 o 
  -8   5   1      131.14      139.18      5.58 o 
  -7   5   1     1337.26     1382.56     24.86 o 
  -6   5   1      598.99      613.23     12.08 o 
  -5   5   1      552.81      552.62      8.91 o 
  -4   5   1       99.43       97.11      5.57 o 
  -3   5   1      574.66      552.97      6.56 o 
  -2   5   1      199.72      206.15      5.62 o 
  -1   5   1      193.15      243.30      5.67 o 
   0   5   1      319.44      313.47      5.85 o 
   1   5   1        1.13        6.95      5.03 o 
   2   5   1      276.64      255.03      9.44 o 
   3   5   1      513.79      569.47      6.81 o 
   4   5   1      746.82      714.89     11.64 o 
   5   5   1      871.85      897.61      8.35 o 
   6   5   1      473.72      461.66      6.29 o 
   7   5   1      104.47      102.36      5.21 o 
   8   5   1       79.93       78.09      5.60 o 
   9   5   1       10.30       11.46      4.05 o 
  10   5   1     1299.37     1289.27     21.18 o 
  11   5   1       93.89      102.35      5.95 o 
  12   5   1       15.25       19.24      5.89 o 
  13   5   1      171.87      179.46      5.91 o 
  14   5   1       50.84       45.16      5.74 o 
  15   5   1        9.46       16.72      6.03 o 
  16   5   1      660.29      637.01      8.13 o 
  17   5   1       14.54       17.30      5.59 o 
  18   5   1        8.50       18.20      6.37 o 
 -17   6   1      178.12      175.64     12.74 o 
 -16   6   1        9.59        6.88      6.52 o 
 -15   6   1      137.22      125.48      6.96 o 
 -14   6   1      103.49      101.57      5.74 o 
 -13   6   1       34.58       44.24      6.04 o 
 -12   6   1      255.95      260.43      6.04 o 
 -11   6   1      689.10      696.94     11.51 o 
 -10   6   1        7.86        9.13      5.84 o 
  -9   6   1      339.42      331.82      7.45 o 
  -8   6   1      780.09      758.29      8.79 o 
  -7   6   1     1238.47     1151.23     21.64 o 
  -6   6   1     2858.33     2833.62     37.74 o 
  -5   6   1      239.63      242.21      6.69 o 
  -4   6   1      524.14      535.93     11.07 o 
  -3   6   1     1971.56     1912.31     28.95 o 
  -2   6   1      841.87      823.99     12.87 o 
  -1   6   1       88.42       85.28      5.33 o 
   0   6   1      146.76      149.12      5.65 o 
   1   6   1      142.88      157.45      5.83 o 
   2   6   1       14.39       16.68      6.10 o 
   3   6   1        0.48        3.29      4.61 o 
   4   6   1      176.98      179.42      6.35 o 
   5   6   1       57.55       55.03      5.60 o 
   6   6   1     1157.51     1173.96     16.27 o 
   7   6   1        0.75       -0.15      5.56 o 
   8   6   1     1270.10     1263.90     17.51 o 
   9   6   1      418.54      407.61      6.61 o 
  10   6   1      133.74      128.42      5.52 o 
  11   6   1      343.03      352.89      6.58 o 
  12   6   1      208.34      208.73      5.90 o 
  13   6   1      423.97      409.69      7.88 o 
  14   6   1        0.38        1.34      4.95 o 
  15   6   1      251.57      258.37      6.27 o 
  16   6   1        1.96       12.73      9.35 o 
 -13   7   1      316.12      297.94      6.70 o 
 -12   7   1       78.72       86.94      6.71 o 
 -11   7   1      770.37      758.92     15.78 o 
 -10   7   1      101.80      105.17      6.58 o 
  -9   7   1        4.97       12.38      6.57 o 
  -8   7   1      233.85      217.35      7.05 o 
  -7   7   1       72.24       76.04      5.58 o 
  -6   7   1      147.21      121.68      6.18 o 
  -5   7   1      487.75      534.22     12.23 o 
  -4   7   1       26.03       28.42      5.44 o 
  -3   7   1       51.85       55.09      5.35 o 
  -2   7   1      276.73      270.22      6.63 o 
  -1   7   1        4.83        4.88      5.44 o 
   0   7   1      294.96      287.22      7.58 o 
   1   7   1      896.14      872.54     11.51 o 
   2   7   1        0.77        8.71      5.76 o 
   3   7   1        2.14       12.49      5.36 o 
   4   7   1        5.65       16.13      6.52 o 
   5   7   1      256.03      258.63      6.43 o 
   6   7   1      491.15      455.61      9.92 o 
   7   7   1       24.70       33.40      5.83 o 
   8   7   1      162.07      171.22      8.42 o 
   9   7   1       24.55       30.23      5.67 o 
  10   7   1       74.64       81.83      6.54 o 
  11   7   1      902.45      916.72     12.38 o 
  12   7   1      115.18      109.85      6.82 o 
  -6   8   1      357.65      350.91      6.95 o 
  -5   8   1      140.43      127.80      5.73 o 
  -4   8   1       77.77       66.45      6.26 o 
  -3   8   1      202.26      204.98      6.74 o 
  -2   8   1      369.96      365.19     11.43 o 
  -1   8   1       12.63        4.72      6.06 o 
   0   8   1       69.87       74.67      6.95 o 
   1   8   1       31.43       35.44      5.90 o 
   2   8   1        7.44       11.34      7.04 o 
   3   8   1       16.46       26.61      6.30 o 
   4   8   1       20.03       23.11      7.36 o 
   5   8   1      179.31      150.06      6.38 o 
 -24   0   2      339.44      294.65      9.44 o 
 -23   0   2      188.72      203.81      8.45 o 
 -22   0   2       82.40      101.13      7.75 o 
 -21   0   2        0.09       -3.97      7.01 o 
 -20   0   2     1075.57     1079.82     25.52 o 
 -19   0   2      323.69      344.69      8.58 o 
 -18   0   2     2119.71     2179.73     17.83 o 
 -17   0   2     1081.38     1091.50      9.84 o 
 -16   0   2     1276.03     1228.78     20.79 o 
 -15   0   2     1342.31     1404.73     13.78 o 
 -14   0   2     5104.79     4878.43     57.81 o 
 -13   0   2      920.78     1002.78     16.67 o 
 -12   0   2     2326.01     2233.79     39.77 o 
 -11   0   2     3746.44     3896.34     80.46 o 
 -10   0   2     1348.88     1302.23     12.91 o 
  -9   0   2        3.98       -3.32      5.88 o 
  -8   0   2     5158.22     4952.46    107.21 o 
  -7   0   2      836.88      906.40     12.82 o 
  -6   0   2        6.31        9.87      7.42 o 
  -5   0   2      894.79      894.32     14.49 o 
  -4   0   2      654.41      734.12     14.55 o 
  -3   0   2      115.88      113.26     11.75 o 
  -2   0   2     7811.69     6394.40    196.50 o 
  -1   0   2       53.98       51.13     13.49 o 
   0   0   2    18603.98    15384.73    336.59 o 
   1   0   2     1022.04      861.93     16.80 o 
   2   0   2    30696.89    26860.50    251.00 o 
   3   0   2       12.14        5.30      7.99 o 
   4   0   2     5939.36     5591.21    110.46 o 
   5   0   2       24.86       27.83      8.56 o 
   7   0   2        0.62      -38.14     38.14 o 
   8   0   2     2932.45     3463.92     77.68 o 
   9   0   2       41.96       64.16      6.30 o 
  10   0   2     1112.75     1204.12     11.41 o 
  11   0   2       14.62       15.00      8.51 o 
  12   0   2     5118.96     4826.28     53.12 o 
  13   0   2        1.04        1.94      6.87 o 
  14   0   2     1607.60     1688.82     20.81 o 
  15   0   2        0.00       10.81      6.85 o 
  16   0   2      688.43      689.20      9.31 o 
  17   0   2      633.85      645.79     14.54 o 
  18   0   2      372.86      436.48      9.46 o 
  19   0   2      814.20      753.75      9.93 o 
  20   0   2     2085.62     2044.35     50.02 o 
  21   0   2      320.77      298.95      9.46 o 
  22   0   2      344.66      369.55     10.99 o 
  23   0   2       34.12       45.45     20.59 o 
 -24   1   2      154.62      151.65      6.60 o 
 -23   1   2      226.58      229.36      7.08 o 
 -22   1   2      122.74      125.31      5.82 o 
 -21   1   2      886.77      874.20      7.98 o 
 -20   1   2       45.20       48.03      6.15 o 
 -19   1   2       65.30       64.18      5.09 o 
 -18   1   2       43.21       42.66      4.81 o 
 -17   1   2     1042.84     1051.15     10.20 o 
 -16   1   2        0.62        3.44      4.72 o 
 -15   1   2        5.56       12.82      4.55 o 
 -14   1   2      585.57      575.42      8.59 o 
 -13   1   2     3679.72     3755.08     26.38 o 
 -12   1   2      196.94      187.09      5.62 o 
 -11   1   2     6420.50     6483.18    106.52 o 
 -10   1   2      775.19      780.70     10.79 o 
  -9   1   2     2011.64     2326.76     24.40 o 
  -8   1   2       25.83       22.78      4.90 o 
  -7   1   2    12261.27    12338.77    161.70 o 
  -6   1   2      442.33      426.04      7.82 o 
  -5   1   2     4219.82     4149.99     40.49 o 
  -4   1   2      108.53      105.12      6.84 o 
  -3   1   2      428.49      408.78      9.09 o 
  -2   1   2      796.39      678.33     10.78 o 
  -1   1   2      965.58      689.95     11.82 o 
   0   1   2      159.10      137.87      6.60 o 
   1   1   2     7738.53     6708.10    111.46 o 
   2   1   2      152.90      156.91      7.00 o 
   3   1   2     9256.41     8622.15     96.02 o 
   4   1   2      140.89      139.61      5.18 o 
   5   1   2     8209.17     7564.87     77.52 o 
   6   1   2      191.10      200.28      6.02 o 
   7   1   2      168.40      172.41      6.32 o 
   8   1   2      181.71      202.51      5.30 o 
   9   1   2     3794.35     3864.73     28.52 o 
  10   1   2      529.82      540.32      8.25 o 
  11   1   2      844.02     1052.30     16.38 o 
  12   1   2      136.33      144.43      5.14 o 
  13   1   2      277.82      245.99      5.35 o 
  14   1   2       30.63       42.82      4.97 o 
  15   1   2     1296.57     1240.37     12.63 o 
  16   1   2        9.28       10.23      5.59 o 
  17   1   2      433.34      474.10      6.91 o 
  18   1   2       75.37       75.24      5.66 o 
  19   1   2     2460.38     2297.47     24.19 o 
  20   1   2       29.47       29.31      5.41 o 
  21   1   2      764.53      679.34      8.16 o 
  22   1   2        0.64        7.28      6.59 o 
 -24   2   2      194.27      194.13      5.93 o 
 -23   2   2      214.95      225.09      7.36 o 
 -22   2   2       13.28       18.62      6.80 o 
 -21   2   2      138.44      139.69      6.36 o 
 -20   2   2       43.55       37.93      5.54 o 
 -19   2   2        9.90       13.22      5.14 o 
 -18   2   2        2.58        1.44      5.03 o 
 -17   2   2      441.45      456.90      7.58 o 
 -16   2   2      137.37      137.72      5.45 o 
 -15   2   2      331.38      342.71      6.13 o 
 -14   2   2      321.31      291.47      6.27 o 
 -13   2   2     1052.15     1167.13     12.78 o 
 -12   2   2      836.36      863.49     10.33 o 
 -11   2   2      362.98      402.41     10.43 o 
 -10   2   2       78.91       76.21      5.01 o 
  -9   2   2     1596.20     1540.72     26.34 o 
  -8   2   2       80.75       81.03      5.39 o 
  -7   2   2      186.63      174.74      5.57 o 
  -6   2   2     1081.31     1009.00     22.67 o 
  -5   2   2        7.34       12.57      6.44 o 
  -4   2   2     1472.03     1384.36     24.39 o 
  -3   2   2     3281.22     3130.64     57.55 o 
  -2   2   2     6928.57     6437.27    108.78 o 
  -1   2   2      497.95      433.89      7.48 o 
   0   2   2     4761.84     4310.78    103.01 o 
   1   2   2      301.97      321.54      7.29 o 
   2   2   2     5727.70     5274.94     96.73 o 
   3   2   2      952.92      935.04     23.23 o 
   4   2   2     2128.03     2083.98     27.13 o 
   5   2   2      714.30      729.75      8.71 o 
   6   2   2      574.23      667.67     15.90 o 
   7   2   2        0.27        3.48      4.89 o 
   8   2   2     8684.82     8888.74    100.79 o 
   9   2   2      261.88      270.44      6.37 o 
  10   2   2      498.87      484.60      6.00 o 
  11   2   2       54.90       59.61      4.75 o 
  12   2   2      384.66      403.29      7.66 o 
  13   2   2       17.80       13.92      4.17 o 
  14   2   2       66.05       63.85      4.87 o 
  15   2   2      749.70      714.24     10.87 o 
  16   2   2      171.36      213.64      5.69 o 
  17   2   2      348.50      336.20      7.21 o 
  18   2   2        1.56        0.13      5.83 o 
  19   2   2      305.07      290.61      5.70 o 
  20   2   2        6.45       14.03      6.57 o 
  21   2   2        6.66       11.46      6.81 o 
  22   2   2      357.03      360.77      7.32 o 
 -23   3   2       69.97       81.09      6.96 o 
 -22   3   2      521.78      510.65     12.95 o 
 -21   3   2       75.76       83.87      6.15 o 
 -20   3   2      221.57      228.64      6.44 o 
 -19   3   2       81.37       77.30      5.58 o 
 -18   3   2       29.71       29.25      5.92 o 
 -17   3   2      773.55      724.21      8.99 o 
 -16   3   2       67.96       72.33      5.06 o 
 -15   3   2        1.66       -0.77      4.74 o 
 -14   3   2       16.91       15.89      5.05 o 
 -13   3   2      447.91      453.81      6.32 o 
 -12   3   2      911.64      871.13     14.88 o 
 -11   3   2        8.64        8.55      4.64 o 
 -10   3   2       24.99       23.44      4.90 o 
  -9   3   2      260.27      322.90      6.89 o 
  -8   3   2      178.35      219.77      5.38 o 
  -7   3   2     2562.05     2646.67     39.16 o 
  -6   3   2      262.13      284.20      6.94 o 
  -5   3   2      227.52      219.48      5.62 o 
  -4   3   2      699.74      738.87      8.44 o 
  -3   3   2     7453.75     7680.68    132.39 o 
  -2   3   2      102.90       99.87      5.53 o 
  -1   3   2     1019.39      951.39     13.87 o 
   0   3   2      849.41      762.35     12.55 o 
   1   3   2       55.96       40.74      5.69 o 
   2   3   2     2230.55     2135.56     36.20 o 
   3   3   2     1124.62     1119.86      8.62 o 
   4   3   2      854.57      806.98     13.38 o 
   5   3   2      170.29      174.00      5.23 o 
   6   3   2     1174.30     1201.12     20.60 o 
   7   3   2       90.54      116.02      4.55 o 
   8   3   2       18.03       21.42      4.77 o 
   9   3   2      385.52      349.48      5.43 o 
  10   3   2      142.46      143.05      5.16 o 
  11   3   2      143.65      159.01      5.22 o 
  12   3   2       10.01       12.64      4.87 o 
  13   3   2      186.74      203.29      5.01 o 
  14   3   2      201.14      194.39      5.35 o 
  15   3   2     1060.45     1109.02      8.06 o 
  16   3   2      136.27      132.90      5.70 o 
  17   3   2      200.21      169.83      6.22 o 
  18   3   2       38.87       46.02      5.13 o 
  19   3   2       37.31       40.01      5.23 o 
  20   3   2       30.91       32.39      5.32 o 
  21   3   2        2.59        2.43      5.31 o 
 -21   4   2       99.78      106.12      6.56 o 
 -20   4   2      485.37      447.76      8.21 o 
 -19   4   2      137.17      126.79      6.24 o 
 -18   4   2     1115.65     1119.81     15.70 o 
 -17   4   2      276.97      257.99      6.09 o 
 -16   4   2        0.23        0.42      5.29 o 
 -15   4   2      433.81      455.24      7.88 o 
 -14   4   2      234.73      226.40      5.76 o 
 -13   4   2      664.28      652.82      7.13 o 
 -12   4   2      571.64      579.80     10.30 o 
 -11   4   2      113.63      124.22      5.74 o 
 -10   4   2     1271.52     1255.95     14.31 o 
  -9   4   2      136.89      140.88      6.10 o 
  -8   4   2      291.77      281.10      6.24 o 
  -7   4   2     1619.12     1637.75     26.54 o 
  -6   4   2       13.84       13.23      5.40 o 
  -5   4   2     2163.64     2194.53     35.19 o 
  -4   4   2     8182.70     7604.77     96.35 o 
  -3   4   2     1146.71     1160.96     21.01 o 
  -2   4   2     4749.44     4809.19     85.99 o 
  -1   4   2      823.22      787.14     15.41 o 
   0   4   2        0.26       12.13      4.74 o 
   1   4   2      646.99      623.56      7.43 o 
   2   4   2     3187.25     3033.27     58.27 o 
   3   4   2      621.04      633.09     19.36 o 
   4   4   2      288.31      278.63      5.93 o 
   5   4   2      376.52      386.95      5.83 o 
   6   4   2     2085.72     2088.30     17.53 o 
   7   4   2        3.02        8.02      5.07 o 
   8   4   2       16.13       30.47      4.78 o 
   9   4   2        0.05       -4.98      4.98 o 
  10   4   2     2031.30     2099.82     20.24 o 
  11   4   2      382.76      381.38      5.64 o 
  12   4   2     1065.11     1035.21     17.52 o 
  13   4   2      278.10      276.89      6.37 o 
  14   4   2       34.24       31.25      5.05 o 
  15   4   2      132.14      132.61      5.67 o 
  16   4   2      375.84      384.97      6.54 o 
  17   4   2      440.93      439.24      8.32 o 
  18   4   2      119.84      135.18      6.67 o 
  19   4   2       27.15       28.22      6.27 o 
 -19   5   2       37.23       28.54      6.62 o 
 -18   5   2       37.99       48.60      6.27 o 
 -17   5   2      498.69      479.24      8.06 o 
 -16   5   2        3.61        4.59      5.42 o 
 -15   5   2     1182.78     1135.88     27.48 o 
 -14   5   2      168.69      161.26      6.38 o 
 -13   5   2     1953.85     1884.83     35.54 o 
 -12   5   2       41.12       50.68      6.61 o 
 -11   5   2     1104.68     1104.52     17.11 o 
 -10   5   2       63.29       69.94      5.63 o 
  -9   5   2        0.11        7.33      4.52 o 
  -8   5   2        3.71       11.11      5.36 o 
  -7   5   2      831.57      844.28     15.60 o 
  -6   5   2     1277.67     1348.69     31.33 o 
  -5   5   2       86.58       74.18      6.07 o 
  -4   5   2     1493.98     1468.76     24.29 o 
  -3   5   2       75.13       64.43      5.62 o 
  -2   5   2        7.44        8.17      5.24 o 
  -1   5   2     1976.88     1902.09     32.08 o 
   0   5   2      449.01      444.83      8.66 o 
   1   5   2      194.34      182.72      4.90 o 
   2   5   2      349.31      374.70      6.45 o 
   3   5   2     1273.10     1251.39     20.95 o 
   4   5   2     1015.64     1031.46     13.49 o 
   5   5   2      358.11      362.01      7.31 o 
   6   5   2       15.11       20.18      5.61 o 
   7   5   2        8.40        5.73      5.21 o 
   8   5   2       39.63       44.55      4.41 o 
   9   5   2     1711.00     1693.15     23.44 o 
  10   5   2        3.70        4.11      4.87 o 
  11   5   2       22.07       25.12      5.23 o 
  12   5   2       40.07       50.83      6.25 o 
  13   5   2      780.70      788.49      7.20 o 
  14   5   2       36.73       34.11      5.45 o 
  15   5   2     1898.76     1798.35     13.49 o 
  16   5   2        4.01        4.17      6.40 o 
  17   5   2       13.75       13.34      6.79 o 
  18   5   2       63.88       63.78      7.21 o 
 -17   6   2      157.57      148.22      7.90 o 
 -16   6   2        3.03        6.17      6.78 o 
 -15   6   2      237.85      235.14      8.54 o 
 -14   6   2       17.94       21.37      5.15 o 
 -13   6   2      397.19      406.78      6.27 o 
 -12   6   2       14.06       15.00      5.29 o 
 -11   6   2      412.20      393.52      8.74 o 
 -10   6   2       74.35       88.30      6.12 o 
  -9   6   2       36.05       37.66      5.05 o 
  -8   6   2      179.79      174.88      5.85 o 
  -7   6   2      235.45      229.59      6.37 o 
  -6   6   2      664.34      646.45     12.92 o 
  -5   6   2        2.90        9.48      6.00 o 
  -4   6   2     3020.34     2940.21     49.38 o 
  -3   6   2      147.58      159.28      5.75 o 
  -2   6   2      128.97      131.84      5.18 o 
  -1   6   2        6.37        4.02      5.07 o 
   0   6   2      324.78      306.98      6.88 o 
   1   6   2      253.02      236.25      5.33 o 
   2   6   2      310.54      324.51      7.62 o 
   3   6   2        0.15       -0.14      4.41 o 
   4   6   2        1.22        6.51      5.98 o 
   5   6   2      107.73      121.70      6.11 o 
   6   6   2       66.14       62.49      5.46 o 
   7   6   2       13.82       15.74      5.62 o 
   8   6   2      564.30      552.68     11.82 o 
   9   6   2       17.91       23.07      5.63 o 
  10   6   2      431.27      423.79      8.37 o 
  11   6   2      813.17      793.58     14.93 o 
  12   6   2      336.80      317.83      5.73 o 
  13   6   2        0.45        1.17      6.25 o 
  14   6   2       14.95       22.06      5.88 o 
  15   6   2       11.25       15.57      5.70 o 
 -13   7   2       14.59        6.59      7.72 o 
 -12   7   2      244.64      254.42      7.53 o 
 -11   7   2      270.86      249.45      7.33 o 
 -10   7   2        2.74       -4.45      7.26 o 
  -9   7   2       24.03       22.40      5.82 o 
  -8   7   2      322.71      320.30      8.69 o 
  -7   7   2        2.67        6.37      6.10 o 
  -6   7   2       67.76       55.11      5.91 o 
  -5   7   2       78.79       73.84      5.40 o 
  -4   7   2       71.64       81.81      5.32 o 
  -3   7   2       44.10       41.64      5.04 o 
  -2   7   2      510.04      500.35      7.04 o 
  -1   7   2        8.68       12.00      5.98 o 
   0   7   2      303.20      298.86      5.92 o 
   1   7   2        0.32        2.98      5.16 o 
   2   7   2       55.43       60.52      5.99 o 
   3   7   2      116.80      112.97      5.91 o 
   4   7   2      918.72      905.58     10.11 o 
   5   7   2        0.73        5.18      5.28 o 
   6   7   2       40.95       46.43      5.62 o 
   7   7   2      260.14      240.05      6.23 o 
   8   7   2      230.93      238.32      6.91 o 
   9   7   2        0.01        2.63      5.66 o 
  10   7   2      422.45      410.16      7.14 o 
  11   7   2       19.43       22.69      5.84 o 
  -6   8   2      204.71      180.84      6.32 o 
  -5   8   2      851.47      782.18      9.00 o 
  -4   8   2      179.93      183.39      7.37 o 
  -3   8   2      554.99      532.19      8.33 o 
  -2   8   2        2.54        6.00      6.53 o 
  -1   8   2        0.49       -0.83      7.30 o 
   0   8   2        2.47        1.68      6.44 o 
   1   8   2      300.87      301.96      6.88 o 
   2   8   2       67.35       79.82      6.67 o 
   3   8   2        3.77       -2.83      6.62 o 
   4   8   2       72.57       81.13      6.82 o 
 -25   1   3       84.91       84.62      7.09 o 
 -24   1   3        7.66       12.26      6.17 o 
 -23   1   3      395.41      423.87      7.48 o 
 -22   1   3      430.52      419.50      6.70 o 
 -21   1   3        5.11        2.86      5.58 o 
 -20   1   3      409.62      415.05      6.91 o 
 -19   1   3      369.39      357.27      6.10 o 
 -18   1   3      414.98      416.72      8.68 o 
 -17   1   3      174.90      174.11      5.77 o 
 -16   1   3      266.89      272.31      6.72 o 
 -15   1   3     1606.38     1611.05     25.11 o 
 -14   1   3       24.29       25.90      4.33 o 
 -13   1   3      224.87      212.36      5.25 o 
 -12   1   3       58.02       60.18      4.88 o 
 -11   1   3       39.95       44.24      5.26 o 
 -10   1   3      125.42      121.74      5.20 o 
  -9   1   3     1751.05     1681.07     19.79 o 
  -8   1   3      346.63      329.09      6.51 o 
  -7   1   3     4400.53     4665.84     48.30 o 
  -6   1   3     1921.50     1901.87     18.30 o 
  -5   1   3        2.29       13.65      5.40 o 
  -4   1   3     3436.16     3370.34     54.45 o 
  -3   1   3    30092.06    26504.40    649.60 o 
  -2   1   3     5127.05     4766.90     64.18 o 
  -1   1   3     8961.31     7407.93    110.00 o 
   0   1   3     4474.02     4067.39     66.36 o 
   1   1   3      601.01      410.69      8.39 o 
   2   1   3     5073.23     4708.29     45.19 o 
   3   1   3     5112.51     4781.28     52.66 o 
   4   1   3      992.51      971.34     17.21 o 
   5   1   3       73.30       84.99      5.16 o 
   6   1   3      861.24      873.76     12.57 o 
   7   1   3      604.15      520.52      7.62 o 
   8   1   3     1038.86     1128.61     17.40 o 
   9   1   3     1348.82     1491.09     16.94 o 
  10   1   3      105.35      113.13      4.80 o 
  11   1   3      752.24      725.55      9.38 o 
  12   1   3       46.30       46.55      4.52 o 
  13   1   3      202.31      197.35      5.57 o 
  14   1   3      289.74      275.15      5.61 o 
  15   1   3        3.13       10.53      5.63 o 
  16   1   3        6.54        5.93      4.75 o 
  17   1   3      316.75      358.31      6.25 o 
  18   1   3       27.32       30.10      5.19 o 
  19   1   3      705.84      627.21      7.13 o 
  20   1   3        3.59        8.16      6.32 o 
  21   1   3      641.97      655.41      8.19 o 
  22   1   3        2.33       -1.80      6.55 o 
 -24   2   3        9.64       20.08      5.69 o 
 -23   2   3      431.73      436.64      6.89 o 
 -22   2   3      643.75      597.10     13.87 o 
 -21   2   3       34.10       35.93      5.99 o 
 -20   2   3     1393.28     1385.00      9.57 o 
 -19   2   3      350.63      344.13      6.28 o 
 -18   2   3      123.93      133.09      5.54 o 
 -17   2   3      302.21      291.98      5.74 o 
 -16   2   3     2416.65     2480.54     22.68 o 
 -15   2   3      745.56      771.80      7.19 o 
 -14   2   3     1547.88     1480.21     21.44 o 
 -13   2   3       46.39       61.46      5.18 o 
 -12   2   3     1365.36     1311.86     10.50 o 
 -11   2   3       55.28       79.05      6.74 o 
 -10   2   3     5029.30     4761.48     69.99 o 
  -9   2   3     4396.65     4366.08     56.61 o 
  -8   2   3       11.10        4.73      5.27 o 
  -7   2   3     1966.57     1994.67     46.26 o 
  -6   2   3     1151.42     1070.24     13.92 o 
  -5   2   3      978.90      964.57     15.73 o 
  -4   2   3     7447.42     7210.28    107.66 o 
  -3   2   3     9882.92     9494.85    146.78 o 
  -2   2   3     3994.43     3524.71     73.41 o 
  -1   2   3     3428.20     3411.78     47.11 o 
   0   2   3       72.34       63.25      5.80 o 
   1   2   3      514.84      497.39      9.46 o 
   2   2   3       60.97       45.40      5.62 o 
   3   2   3      855.60      839.35     15.06 o 
   4   2   3    22628.99    21627.94    287.51 o 
   5   2   3      339.23      339.90      6.46 o 
   6   2   3      966.75      823.83     11.07 o 
   7   2   3      256.69      293.70      5.66 o 
   8   2   3     4126.47     4172.43     38.37 o 
   9   2   3        1.77       -1.16      4.31 o 
  10   2   3     5574.85     5485.59     73.57 o 
  11   2   3       23.43       29.27      5.14 o 
  12   2   3        1.61        9.89      4.47 o 
  13   2   3        0.00       -1.54      4.71 o 
  14   2   3      602.40      580.29      7.15 o 
  15   2   3       16.11       19.17      4.35 o 
  16   2   3      896.39      940.67     14.57 o 
  17   2   3      333.29      316.58     10.67 o 
  18   2   3      745.61      694.49     11.17 o 
  19   2   3        2.02       -4.61      5.55 o 
  20   2   3     1198.65     1237.00     11.06 o 
  21   2   3       14.86       25.70      5.80 o 
 -23   3   3      702.83      658.35      7.85 o 
 -22   3   3       10.86       12.92      6.98 o 
 -21   3   3       21.09       39.82      6.44 o 
 -20   3   3      191.11      194.92      6.10 o 
 -19   3   3      773.28      730.47     10.11 o 
 -18   3   3       60.65       64.03      6.44 o 
 -17   3   3      414.11      416.63      6.33 o 
 -16   3   3        0.20       11.77      5.55 o 
 -15   3   3     1561.17     1565.79     13.89 o 
 -14   3   3      127.18      131.06      5.96 o 
 -13   3   3     2120.34     2088.57     24.16 o 
 -12   3   3      453.89      466.91      6.48 o 
 -11   3   3      184.56      180.41      6.12 o 
 -10   3   3      180.06      153.76      5.35 o 
  -9   3   3     6083.78     5889.17     99.50 o 
  -8   3   3      555.80      530.80     10.53 o 
  -7   3   3     2646.21     2699.62     51.92 o 
  -6   3   3      145.72      172.22      6.57 o 
  -5   3   3     1383.46     1332.07     32.50 o 
  -4   3   3     2562.99     2524.90     33.37 o 
  -3   3   3      868.00      758.07     15.33 o 
  -2   3   3       30.76       42.67      4.83 o 
  -1   3   3     3466.09     3251.70     52.09 o 
   0   3   3        7.33       11.87      5.02 o 
   1   3   3     6062.18     5871.14     98.09 o 
   2   3   3      219.61      229.17      6.36 o 
   3   3   3      154.32      125.91      4.59 o 
   4   3   3       78.53       79.09      4.55 o 
   5   3   3      921.76     1000.31     23.21 o 
   6   3   3       93.75      110.77      5.37 o 
   7   3   3     5156.02     5167.10     57.64 o 
   8   3   3       58.00       60.03      5.02 o 
   9   3   3      162.88      178.15      5.45 o 
  10   3   3      264.25      253.59      5.33 o 
  11   3   3      163.57      153.35      5.15 o 
  12   3   3      212.40      205.05      5.63 o 
  13   3   3     1792.09     1779.80     32.91 o 
  14   3   3       16.90        9.07      5.16 o 
  15   3   3      206.98      229.59      5.70 o 
  16   3   3       54.87       61.70      5.57 o 
  17   3   3     1563.63     1436.26     17.20 o 
  18   3   3        1.74       -1.35      6.22 o 
  19   3   3      143.13      135.27      5.64 o 
  20   3   3       17.50       20.22      5.62 o 
 -22   4   3      322.17      344.45      7.27 o 
 -21   4   3      305.80      301.14      6.90 o 
 -20   4   3      372.38      345.73      7.46 o 
 -19   4   3       72.42       75.71      5.59 o 
 -18   4   3      313.12      320.10      7.57 o 
 -17   4   3      121.74      115.69      6.10 o 
 -16   4   3       15.97       19.63      4.95 o 
 -15   4   3     1130.22     1142.79     12.68 o 
 -14   4   3       13.16       18.55      5.48 o 
 -13   4   3      305.24      340.30      8.02 o 
 -12   4   3      644.85      649.30      9.96 o 
 -11   4   3       91.47      101.02      5.54 o 
 -10   4   3      301.81      299.25      6.63 o 
  -9   4   3       54.73       49.54      5.85 o 
  -8   4   3      734.66      731.30     14.25 o 
  -7   4   3     1812.07     1732.87     33.57 o 
  -6   4   3     2569.57     2601.94     46.43 o 
  -5   4   3      802.04      840.16     11.33 o 
  -4   4   3        1.25        4.42      5.36 o 
  -3   4   3      897.05      966.61     22.19 o 
  -2   4   3        4.94       12.42      5.16 o 
  -1   4   3     1744.67     1668.40     24.38 o 
   0   4   3      587.95      563.74     12.30 o 
   1   4   3      345.90      373.90      6.17 o 
   2   4   3     2679.21     2488.03     47.92 o 
   3   4   3       13.15       21.53      4.85 o 
   4   4   3     1712.95     1619.73     40.93 o 
   5   4   3     1286.41     1209.37     20.81 o 
   6   4   3      419.74      426.22      7.97 o 
   7   4   3      260.42      285.02     10.17 o 
   8   4   3       33.74       28.27      5.11 o 
   9   4   3       84.03       86.11      5.29 o 
  10   4   3     1431.18     1349.62     12.04 o 
  11   4   3      147.34      152.55      5.62 o 
  12   4   3       78.24       91.48      5.84 o 
  13   4   3      357.03      356.17      6.59 o 
  14   4   3       87.04      101.51      5.38 o 
  15   4   3      428.13      407.17      7.18 o 
  16   4   3       13.80       21.70      6.38 o 
  17   4   3        6.92        5.70      6.02 o 
  18   4   3       33.82       41.86      6.53 o 
  19   4   3      241.32      256.10      8.91 o 
 -20   5   3      167.85      143.74      6.51 o 
 -19   5   3       35.79       43.49      6.74 o 
 -18   5   3       62.71       69.06      7.38 o 
 -17   5   3        0.99       17.00      7.04 o 
 -16   5   3       13.98       19.83      6.20 o 
 -15   5   3       46.73       47.67      5.97 o 
 -14   5   3      112.97      116.96      7.09 o 
 -13   5   3        0.01        0.70      7.17 o 
 -12   5   3      220.83      219.68      7.43 o 
 -11   5   3       13.65       16.57      5.48 o 
 -10   5   3      299.18      325.41     10.70 o 
  -9   5   3      344.04      366.28      6.37 o 
  -8   5   3     1032.32     1047.92     19.21 o 
  -7   5   3        4.71       10.25      6.07 o 
  -6   5   3      173.78      182.20      5.92 o 
  -5   5   3      352.78      351.27      6.22 o 
  -4   5   3       68.11       58.48      5.82 o 
  -3   5   3       58.64       69.95      5.63 o 
  -2   5   3      416.57      414.60      9.76 o 
  -1   5   3        0.19        2.59      4.85 o 
   0   5   3       27.48       35.51      5.04 o 
   1   5   3      231.54      261.33      8.40 o 
   2   5   3     1331.72     1331.92     23.53 o 
   3   5   3       32.41       39.06      5.11 o 
   4   5   3      360.25      394.96      7.75 o 
   5   5   3     1769.64     1819.78     27.99 o 
   6   5   3       74.93       79.88      5.44 o 
   7   5   3        0.88        6.43      4.91 o 
   8   5   3      178.06      174.87      5.09 o 
   9   5   3        0.08        4.71      4.98 o 
  10   5   3       46.02       53.40      5.33 o 
  11   5   3        0.39        0.04      5.25 o 
  12   5   3      204.79      206.67      5.98 o 
  13   5   3       63.19       71.51      5.86 o 
  14   5   3       95.36       98.10      5.82 o 
  15   5   3        1.87        5.44      6.43 o 
  16   5   3      170.06      170.86      6.27 o 
  17   5   3       20.08       23.73      6.07 o 
 -17   6   3        1.07        2.71      6.53 o 
 -16   6   3       22.73       29.91      6.62 o 
 -15   6   3       67.60       71.54      8.69 o 
 -14   6   3      945.66      937.64      8.41 o 
 -13   6   3      645.88      629.85     14.54 o 
 -12   6   3       19.32       26.16      5.48 o 
 -11   6   3       81.20       94.92      6.19 o 
 -10   6   3       28.86       44.07      7.86 o 
  -9   6   3       14.96       13.53      6.26 o 
  -8   6   3       62.55       65.16      5.61 o 
  -7   6   3      221.26      217.13      5.76 o 
  -6   6   3     1228.23     1155.77     15.70 o 
  -5   6   3     2642.69     2657.26     53.04 o 
  -4   6   3      477.73      461.49      6.27 o 
  -3   6   3        6.98       11.29      4.49 o 
  -2   6   3      311.94      299.88      7.50 o 
  -1   6   3      176.43      174.53      5.75 o 
   0   6   3     1117.26     1112.26     13.12 o 
   1   6   3      651.08      634.21      9.81 o 
   2   6   3      127.54      123.16      5.19 o 
   3   6   3      738.97      690.74     15.46 o 
   4   6   3      541.45      531.46      9.26 o 
   5   6   3        6.03        9.05      5.73 o 
   6   6   3       65.79       66.31      5.42 o 
   7   6   3       82.92       86.22      5.73 o 
   8   6   3      176.56      177.57      6.04 o 
   9   6   3      359.86      374.94      6.67 o 
  10   6   3      618.54      591.53     10.23 o 
  11   6   3        5.40        7.36      5.09 o 
  12   6   3      191.16      193.23      6.56 o 
  13   6   3       78.24       84.19      6.03 o 
  14   6   3      156.60      167.12      6.17 o 
 -13   7   3     1023.05      949.95     24.34 o 
 -12   7   3      210.43      191.70     11.64 o 
 -11   7   3      155.14      153.85      7.84 o 
 -10   7   3        6.69        9.42      6.22 o 
  -9   7   3      486.36      472.26      7.47 o 
  -8   7   3      140.58      120.87      6.58 o 
  -7   7   3       40.55       30.09      6.12 o 
  -6   7   3      313.40      312.48      7.45 o 
  -5   7   3       53.91       66.37      5.43 o 
  -4   7   3       15.60       20.93      5.31 o 
  -3   7   3      140.86      159.19      5.75 o 
  -2   7   3      127.61      128.27      6.18 o 
  -1   7   3       42.59       57.57      6.05 o 
   0   7   3        1.03        0.04      5.53 o 
   1   7   3      524.34      524.70     11.45 o 
   2   7   3      163.38      161.78      6.50 o 
   3   7   3     1091.42     1080.83     13.91 o 
   4   7   3       81.19       87.87      5.66 o 
   5   7   3       24.51       31.43      5.20 o 
   6   7   3       13.75       16.16      5.55 o 
   7   7   3       69.27       82.45      5.87 o 
   8   7   3       18.14       28.98      5.85 o 
   9   7   3        0.08        5.34      6.38 o 
  10   7   3        0.02       -6.15      6.43 o 
  -6   8   3      946.66      848.23     57.52 o 
  -5   8   3        0.23        7.86      7.67 o 
  -4   8   3       85.30       74.06      6.58 o 
  -3   8   3      179.45      164.67      6.82 o 
  -2   8   3      100.68       95.58      6.56 o 
  -1   8   3        6.00        8.61      6.34 o 
   0   8   3      538.40      556.09      9.11 o 
   1   8   3       22.48       32.69      7.07 o 
   2   8   3        0.78       -1.22      6.05 o 
   3   8   3      604.08      579.32     24.63 o 
 -25   0   4     1495.58     1460.30     31.98 o 
 -24   0   4      931.70      948.12     14.55 o 
 -23   0   4      388.75      382.96     13.59 o 
 -22   0   4     2242.88     2178.93     54.73 o 
 -21   0   4       86.82       86.84      9.05 o 
 -20   0   4       24.23       21.33      7.99 o 
 -19   0   4     8939.04     8747.78    164.09 o 
 -18   0   4      266.75      262.76      8.60 o 
 -17   0   4     1606.08     1635.85     20.50 o 
 -16   0   4     4378.45     4201.88     45.10 o 
 -15   0   4     1601.83     1659.60     25.11 o 
 -14   0   4     2610.16     2555.44     37.82 o 
 -13   0   4      730.13      757.96     15.68 o 
 -12   0   4     3001.90     2975.00     21.11 o 
 -11   0   4     5208.53     5285.74     48.38 o 
 -10   0   4      104.78      135.88      7.30 o 
  -9   0   4     5475.92     5628.47    100.96 o 
  -8   0   4    16293.98    16218.31    109.87 o 
  -7   0   4      155.25      156.40      7.72 o 
  -6   0   4    14150.80    13404.13     77.69 o 
  -5   0   4     7901.09     7772.46     95.73 o 
  -4   0   4      425.94      439.50     19.88 o 
  -3   0   4       48.12       48.36      8.44 o 
  -2   0   4     5482.48     4763.98     65.29 o 
  -1   0   4       90.33       78.14     10.04 o 
   0   0   4     2131.54     1759.61     27.78 o 
   1   0   4      529.91      539.79     13.08 o 
   2   0   4    18789.57    17325.88    254.70 o 
   3   0   4      281.37      231.10      9.38 o 
   4   0   4      145.41      205.35      7.84 o 
   5   0   4      180.47      150.69      9.09 o 
   6   0   4     6867.84     7332.29     65.73 o 
   7   0   4       12.97       14.61      7.54 o 
   8   0   4    14813.60    15016.73    256.85 o 
   9   0   4       22.25       21.78      5.99 o 
  10   0   4      129.47      103.88      7.88 o 
  11   0   4      173.35      174.05      7.51 o 
  12   0   4     2534.66     2527.41     13.56 o 
  13   0   4      599.54      647.48      8.84 o 
  14   0   4      563.06      539.73      8.55 o 
  15   0   4      514.72      494.50      8.72 o 
  16   0   4       43.78       43.24      6.09 o 
  17   0   4        8.90       19.87      7.06 o 
  18   0   4     2801.24     2626.01     36.59 o 
  19   0   4      178.37      159.84      8.07 o 
  20   0   4        3.86       16.65      7.88 o 
  21   0   4        6.35        2.18      7.98 o 
 -25   1   4      499.39      484.26     10.50 o 
 -24   1   4      262.79      260.39      6.90 o 
 -23   1   4       34.78       32.38      6.11 o 
 -22   1   4      146.08      141.75      5.51 o 
 -21   1   4     1277.69     1252.43     11.14 o 
 -20   1   4        5.57        9.09      5.89 o 
 -19   1   4     1671.95     1644.13     13.55 o 
 -18   1   4      132.88      128.54      5.52 o 
 -17   1   4      767.35      781.46     11.91 o 
 -16   1   4       29.36       37.33      4.90 o 
 -15   1   4     1060.10     1066.50     12.11 o 
 -14   1   4      250.12      234.71      5.11 o 
 -13   1   4        7.91       13.32      4.57 o 
 -12   1   4      560.38      533.61      8.32 o 
 -11   1   4     4257.46     4158.01     58.33 o 
 -10   1   4      454.28      438.37      6.58 o 
  -9   1   4       48.96       88.38      5.39 o 
  -8   1   4     2507.65     2645.70     25.43 o 
  -7   1   4     3320.46     3256.55     45.02 o 
  -6   1   4      142.27      170.78     16.07 o 
  -5   1   4    15639.02    15548.54    251.97 o 
  -4   1   4     1664.76     1661.70     22.49 o 
  -3   1   4    10354.74     9864.12    183.39 o 
  -2   1   4      479.09      439.94      8.62 o 
  -1   1   4     1691.26     1870.20     28.60 o 
   0   1   4       70.12       65.72      6.53 o 
   1   1   4       44.20      117.40     20.46 o 
   2   1   4      213.02      204.29      6.66 o 
   3   1   4      421.31      466.56      7.11 o 
   4   1   4      636.17      600.71      9.39 o 
   5   1   4     1791.84     1631.15     19.88 o 
   6   1   4        9.31        9.10      4.55 o 
   7   1   4      198.35      219.12      5.50 o 
   8   1   4        2.57        2.53      4.57 o 
   9   1   4     1542.32     1520.92     23.15 o 
  10   1   4      223.07      227.72      4.96 o 
  11   1   4     5688.04     5665.76     42.88 o 
  12   1   4        8.23       10.38      4.85 o 
  13   1   4        0.87        5.64      5.38 o 
  14   1   4       20.44       27.46      5.37 o 
  15   1   4      415.31      451.16      6.81 o 
  16   1   4       29.33       28.46      4.99 o 
  17   1   4      110.26      106.51      5.03 o 
  18   1   4       52.91       55.08      5.54 o 
  19   1   4      362.62      366.85      6.64 o 
  20   1   4        6.34        1.05      6.84 o 
  21   1   4      542.01      503.31      7.16 o 
 -24   2   4      172.24      159.96      6.57 o 
 -23   2   4      482.01      509.31     10.57 o 
 -22   2   4      130.53      135.24      6.98 o 
 -21   2   4     1204.49     1140.78     14.93 o 
 -20   2   4      186.99      192.77      6.42 o 
 -19   2   4       84.03       87.30      5.88 o 
 -18   2   4      491.93      474.44      6.57 o 
 -17   2   4     4180.39     4089.12     29.22 o 
 -16   2   4     1447.44     1458.53     19.25 o 
 -15   2   4       37.06       40.97      4.49 o 
 -14   2   4        0.26        3.20      4.67 o 
 -13   2   4      560.50      597.24      6.92 o 
 -12   2   4      457.29      450.12      6.60 o 
 -11   2   4      436.02      491.82      8.03 o 
 -10   2   4      652.37      713.60     11.54 o 
  -9   2   4     1346.55     1443.22     19.76 o 
  -8   2   4     1396.66     1335.35     14.77 o 
  -7   2   4     1811.84     2080.16     23.18 o 
  -6   2   4     6287.25     6369.84     71.53 o 
  -5   2   4      155.33      165.32      6.51 o 
  -4   2   4      126.34      118.32      6.04 o 
  -3   2   4     1957.36     1772.53     28.32 o 
  -2   2   4      642.90      599.39     11.04 o 
  -1   2   4       24.55       24.57      4.96 o 
   0   2   4       11.91       10.16      4.54 o 
   1   2   4      505.73      487.77     11.57 o 
   2   2   4      470.86      399.04      6.27 o 
   3   2   4      254.74      247.63      6.05 o 
   4   2   4      134.73      141.05      5.17 o 
   5   2   4       39.32       34.91      4.67 o 
   6   2   4     1939.69     1958.58     17.80 o 
   7   2   4       50.28       57.50      5.19 o 
   8   2   4      891.08      863.18     12.61 o 
   9   2   4      858.16      851.68      8.58 o 
  10   2   4       73.66       63.19      4.94 o 
  11   2   4        0.60        2.41      4.79 o 
  12   2   4      114.81      110.84      5.06 o 
  13   2   4      205.79      205.92      5.75 o 
  14   2   4      184.08      195.34      5.53 o 
  15   2   4       35.32       45.16      5.19 o 
  16   2   4      134.58      133.52      5.57 o 
  17   2   4      760.32      696.77      7.98 o 
  18   2   4       11.14       14.22      5.41 o 
  19   2   4       74.70       67.30      6.55 o 
  20   2   4       17.06       12.84      6.21 o 
 -23   3   4       50.63       52.76      6.48 o 
 -22   3   4      223.33      215.80      6.97 o 
 -21   3   4        0.69        3.84      5.94 o 
 -20   3   4      497.69      494.52      7.36 o 
 -19   3   4       65.48       66.81      5.94 o 
 -18   3   4      298.33      300.09      5.97 o 
 -17   3   4     1635.52     1629.29     26.37 o 
 -16   3   4        6.78        8.50      5.02 o 
 -15   3   4      261.45      278.57      6.67 o 
 -14   3   4       83.50       86.88      5.63 o 
 -13   3   4      127.08      124.13      5.41 o 
 -12   3   4        0.00        4.61      4.71 o 
 -11   3   4     1565.96     1648.35     29.08 o 
 -10   3   4       94.31       98.54      8.66 o 
  -9   3   4        1.35       13.17      5.13 o 
  -8   3   4     1389.54     1454.55     35.05 o 
  -7   3   4     3019.72     3189.34     44.14 o 
  -6   3   4     1141.95     1205.96     27.29 o 
  -5   3   4       10.72       38.87      9.80 o 
  -4   3   4       57.72       48.14      4.96 o 
  -3   3   4       22.86       38.00     10.84 o 
  -2   3   4      499.60      498.64      9.73 o 
  -1   3   4     4253.60     4102.38     43.43 o 
   0   3   4      721.24      695.70     11.10 o 
   1   3   4       88.04       90.30      5.43 o 
   2   3   4        0.89       10.84      5.01 o 
   3   3   4     1874.10     1787.48     34.07 o 
   4   3   4       87.03       93.04      5.01 o 
   5   3   4      108.29       95.59      4.98 o 
   6   3   4     1051.69     1005.10     10.40 o 
   7   3   4      467.09      470.37      9.60 o 
   8   3   4      436.78      439.50      8.92 o 
   9   3   4      371.44      419.41     10.86 o 
  10   3   4        0.70        2.13      4.89 o 
  11   3   4      400.69      400.39      9.96 o 
  12   3   4      186.14      189.88      5.06 o 
  13   3   4     1244.59     1254.04     11.22 o 
  14   3   4        3.28        5.09      5.15 o 
  15   3   4      135.86      156.29      5.55 o 
  16   3   4       30.40       33.59      5.28 o 
  17   3   4      183.62      163.58      6.29 o 
  18   3   4       40.61       45.93      5.82 o 
  19   3   4        6.76       12.28      5.98 o 
 -22   4   4      273.25      263.51      7.28 o 
 -21   4   4     1090.43     1097.46     14.76 o 
 -20   4   4        6.55        0.95      6.41 o 
 -19   4   4       65.28       62.92      6.28 o 
 -18   4   4      666.03      608.90     10.17 o 
 -17   4   4      390.44      387.87      7.43 o 
 -16   4   4      380.65      397.38      6.92 o 
 -15   4   4     1142.81     1157.08     13.18 o 
 -14   4   4      249.10      271.79      7.19 o 
 -13   4   4       39.06       45.24      6.24 o 
 -12   4   4     2103.25     2065.59     26.46 o 
 -11   4   4        4.80        8.27      5.86 o 
 -10   4   4        0.47        9.76      5.97 o 
  -9   4   4        5.11       10.94      6.59 o 
  -8   4   4      157.67      160.53      7.89 o 
  -7   4   4      653.02      675.70     17.71 o 
  -6   4   4     1847.47     1800.41     28.42 o 
  -5   4   4        0.05        0.97      5.87 o 
  -4   4   4     2925.11     2997.99     46.54 o 
  -3   4   4      247.54      245.02      5.42 o 
  -2   4   4     1726.64     1594.14     26.59 o 
  -1   4   4      750.51      710.02     10.15 o 
   0   4   4      296.98      313.94      8.64 o 
   1   4   4       28.28       28.52      5.26 o 
   2   4   4     6641.06     6638.01    129.20 o 
   3   4   4      380.67      369.00      8.70 o 
   4   4   4      733.67      712.68     10.43 o 
   5   4   4       93.17       84.66      5.06 o 
   6   4   4      879.46      918.77     12.89 o 
   7   4   4      612.29      622.48      8.25 o 
   8   4   4     1232.55     1288.68     21.63 o 
   9   4   4       53.22       56.43      4.75 o 
  10   4   4        3.00        5.59      4.77 o 
  11   4   4      326.63      331.79      5.90 o 
  12   4   4      666.46      630.22      7.08 o 
  13   4   4       70.01       77.58      4.83 o 
  14   4   4       57.49       55.02      6.11 o 
  15   4   4      448.78      428.37      6.84 o 
  16   4   4       42.27       35.56      6.67 o 
  17   4   4      234.16      229.76      7.10 o 
  18   4   4      844.66      875.96     10.00 o 
 -20   5   4        2.39       -0.38      6.91 o 
 -19   5   4      162.05      166.32      6.68 o 
 -18   5   4      232.06      221.15      7.89 o 
 -17   5   4      353.48      348.78      6.87 o 
 -16   5   4       36.47       42.18      6.45 o 
 -15   5   4     3268.20     3248.29     50.61 o 
 -14   5   4      357.85      360.43     11.64 o 
 -13   5   4       52.47       57.53      7.08 o 
 -12   5   4      151.42      155.04      7.48 o 
 -11   5   4      833.85      810.25     20.17 o 
 -10   5   4        2.27        5.31      5.16 o 
  -9   5   4     1772.60     1764.69     51.92 o 
  -8   5   4       89.08       97.22      5.67 o 
  -7   5   4      951.76      885.87     17.18 o 
  -6   5   4      256.40      243.78      5.70 o 
  -5   5   4        6.17        8.25      5.48 o 
  -4   5   4      172.86      182.78      6.08 o 
  -3   5   4      107.54      124.94      5.57 o 
  -2   5   4       13.50       16.57      5.11 o 
  -1   5   4     1311.62     1305.03     17.88 o 
   0   5   4       36.70       34.30      4.87 o 
   1   5   4     2402.70     2350.21     38.80 o 
   2   5   4      254.01      244.16      8.38 o 
   3   5   4       44.15       59.12      5.91 o 
   4   5   4      108.82      103.26      4.82 o 
   5   5   4      627.20      591.09      9.13 o 
   6   5   4      167.82      172.55      6.32 o 
   7   5   4      506.11      515.36      7.34 o 
   8   5   4      299.22      301.82      6.28 o 
   9   5   4      404.20      398.76      8.14 o 
  10   5   4      106.94      104.70      5.17 o 
  11   5   4      286.62      289.58      6.41 o 
  12   5   4       13.57       16.95      5.57 o 
  13   5   4       59.71       53.81      6.33 o 
  14   5   4      140.68      153.73      6.54 o 
  15   5   4     2470.42     2380.50     24.66 o 
  16   5   4      136.84      135.08      6.39 o 
 -17   6   4      104.76       98.10      7.24 o 
 -16   6   4        6.07       14.37      7.22 o 
 -15   6   4      123.06      120.60      6.64 o 
 -14   6   4      652.27      625.95     12.82 o 
 -13   6   4      586.55      573.65     13.67 o 
 -12   6   4       31.03       36.70      6.44 o 
 -11   6   4       39.67       43.21      6.66 o 
 -10   6   4       29.48       31.97      6.35 o 
  -9   6   4        9.67       14.11      6.01 o 
  -8   6   4     1256.12     1296.60     15.60 o 
  -7   6   4       11.41       20.70      5.24 o 
  -6   6   4      225.58      220.70      6.41 o 
  -5   6   4      321.90      316.15      6.22 o 
  -4   6   4       86.16       90.56      4.93 o 
  -3   6   4        2.90        7.98      5.27 o 
  -2   6   4      992.90     1002.81     10.88 o 
  -1   6   4        0.58        2.26      5.76 o 
   0   6   4       51.92       48.53      5.35 o 
   1   6   4      482.25      478.79      6.45 o 
   2   6   4      385.67      379.69      6.51 o 
   3   6   4      302.73      306.79      6.03 o 
   4   6   4      156.09      168.35      5.72 o 
   5   6   4        4.02        1.64      5.39 o 
   6   6   4        5.36        1.65      6.01 o 
   7   6   4      200.59      195.66      7.73 o 
   8   6   4      700.65      697.20     10.21 o 
   9   6   4        8.92       18.19      5.96 o 
  10   6   4        5.88        7.91      5.51 o 
  11   6   4       28.32       29.49      5.92 o 
  12   6   4       33.60       35.69      5.76 o 
  13   6   4      420.43      400.89      7.03 o 
 -13   7   4      200.83      183.79      7.66 o 
 -12   7   4       63.93       75.31      7.83 o 
 -11   7   4       14.70       25.60      6.96 o 
 -10   7   4      717.74      682.45     18.52 o 
  -9   7   4        0.00        1.99      6.24 o 
  -8   7   4        0.56       -2.93      6.11 o 
  -7   7   4        7.06        3.67      5.38 o 
  -6   7   4      855.01      841.32      8.25 o 
  -5   7   4        8.31       12.85      5.13 o 
  -4   7   4      165.27      167.49      6.13 o 
  -3   7   4      133.06      133.11      6.01 o 
  -2   7   4        6.12        8.14      5.65 o 
  -1   7   4      358.95      357.77      7.33 o 
   0   7   4       92.02       99.71      6.23 o 
   1   7   4       39.54       45.71      6.75 o 
   2   7   4      326.38      316.01      6.44 o 
   3   7   4       15.91       19.60      5.66 o 
   4   7   4      164.53      161.37      6.45 o 
   5   7   4      384.57      378.86      9.50 o 
   6   7   4       63.06       72.04      6.42 o 
   7   7   4      232.22      223.85      7.11 o 
   8   7   4       13.83       15.65      6.35 o 
   9   7   4       59.39       66.52      6.44 o 
  -5   8   4       47.25       51.09     14.81 o 
  -4   8   4        8.32        8.54      6.11 o 
  -3   8   4      499.34      504.42      8.67 o 
  -2   8   4      396.43      360.04      7.38 o 
  -1   8   4       63.21       77.82      6.83 o 
   0   8   4        0.01        9.47      7.06 o 
   1   8   4      172.90      163.78     11.29 o 
 -25   1   5       43.92       50.42      5.83 o 
 -24   1   5        0.23        6.48      5.96 o 
 -23   1   5      300.95      286.97      6.20 o 
 -22   1   5      118.89      112.72      6.51 o 
 -21   1   5     1241.76     1261.17     15.47 o 
 -20   1   5       73.37       68.43      6.29 o 
 -19   1   5      868.50      885.61     10.78 o 
 -18   1   5      460.56      509.53     10.20 o 
 -17   1   5     2130.66     2212.16     32.18 o 
 -16   1   5       40.26       36.58      6.20 o 
 -15   1   5      563.52      583.71      7.60 o 
 -14   1   5       90.89       95.45      5.08 o 
 -13   1   5      805.39      805.16      9.19 o 
 -12   1   5      672.66      785.32      9.57 o 
 -11   1   5      406.78      344.62      6.72 o 
 -10   1   5     4613.25     4992.20     42.46 o 
  -9   1   5     1234.70     1166.06     15.03 o 
  -8   1   5        0.01        2.53      4.48 o 
  -7   1   5       12.51        8.35      5.01 o 
  -6   1   5      500.36      502.04      8.79 o 
  -5   1   5        0.11        6.76      5.69 o 
  -4   1   5     5641.91     5540.47     84.51 o 
  -3   1   5      456.06      421.47      8.00 o 
  -2   1   5     1073.99     1086.92     20.85 o 
  -1   1   5     2584.65     2650.88     36.74 o 
   0   1   5       12.00       19.35      5.26 o 
   1   1   5        7.94        2.04      5.23 o 
   2   1   5      829.21      842.73      8.62 o 
   3   1   5      397.51      331.62      7.25 o 
   4   1   5       97.12      108.97      4.98 o 
   5   1   5        1.55        2.66      5.13 o 
   6   1   5      159.96      154.87      5.12 o 
   7   1   5        4.04        2.11      3.88 o 
   8   1   5      160.08      154.06      5.24 o 
   9   1   5     4197.43     4273.68     29.02 o 
  10   1   5      133.18      138.28      5.58 o 
  11   1   5      120.10      118.72      5.26 o 
  12   1   5       52.88       44.50      4.83 o 
  13   1   5     2305.64     2291.42      9.28 o 
  14   1   5       30.93       24.06      5.97 o 
  15   1   5      168.87      204.07      5.83 o 
  16   1   5        2.19        8.87      5.03 o 
  17   1   5       68.91       91.90      5.40 o 
  18   1   5        0.10        3.73      6.12 o 
  19   1   5      141.15      130.94      5.83 o 
  20   1   5       90.82      100.28      6.28 o 
 -24   2   5     1264.49     1274.97     13.96 o 
 -23   2   5      586.06      576.85      8.76 o 
 -22   2   5        6.14       11.35      5.83 o 
 -21   2   5     2076.96     2052.36     21.40 o 
 -20   2   5      191.40      188.81      6.26 o 
 -19   2   5      240.05      242.26      6.19 o 
 -18   2   5        1.36        5.61      6.22 o 
 -17   2   5     3214.96     3265.92     37.62 o 
 -16   2   5        0.23        5.23      5.38 o 
 -15   2   5      573.45      593.96     11.60 o 
 -14   2   5      969.35      953.83      7.62 o 
 -13   2   5       44.83       44.41      4.97 o 
 -12   2   5        1.25       10.15      5.48 o 
 -11   2   5      351.79      400.03      6.53 o 
 -10   2   5     8086.43     8289.48     99.25 o 
  -9   2   5      604.36      587.63      7.52 o 
  -8   2   5     6914.12     6921.56    109.76 o 
  -7   2   5       12.55       29.16      6.31 o 
  -6   2   5      930.01      994.40     18.96 o 
  -5   2   5       54.33       75.22      6.87 o 
  -4   2   5    10703.41     9911.64    167.95 o 
  -3   2   5     2098.23     2043.92     38.18 o 
  -2   2   5     1952.10     1887.46     30.40 o 
  -1   2   5     1307.61     1324.48     18.19 o 
   0   2   5     5117.73     4765.26     60.92 o 
   1   2   5      791.90      765.30     14.80 o 
   2   2   5     7767.56     7719.78    118.87 o 
   3   2   5     1405.82     1378.47     15.82 o 
   4   2   5     5201.10     5266.67     70.45 o 
   5   2   5      522.89      554.49      7.07 o 
   6   2   5     1066.30     1099.31     10.88 o 
   7   2   5       44.10       53.04      4.92 o 
   8   2   5       31.15       37.35      4.75 o 
   9   2   5      805.06      774.49      7.98 o 
  10   2   5     2890.37     2858.35     31.25 o 
  11   2   5      801.52      785.91      8.10 o 
  12   2   5        3.71        6.27      5.12 o 
  13   2   5       83.02       87.00      5.72 o 
  14   2   5      105.07      117.46      5.27 o 
  15   2   5        4.68        4.70      5.07 o 
  16   2   5     1917.04     1831.58     20.72 o 
  17   2   5      184.69      183.27      5.97 o 
  18   2   5       77.15       99.78      6.63 o 
  19   2   5       15.21       16.02      6.21 o 
  20   2   5      219.49      237.50      7.97 o 
 -23   3   5      588.99      567.99      7.97 o 
 -22   3   5       31.25       29.11      5.92 o 
 -21   3   5      740.68      730.83      8.70 o 
 -20   3   5       99.24      101.92      5.45 o 
 -19   3   5      345.02      342.45      6.39 o 
 -18   3   5        1.33        6.96      5.78 o 
 -17   3   5     4100.13     4044.87     63.00 o 
 -16   3   5      391.25      404.07      8.15 o 
 -15   3   5     1817.41     1835.96     24.62 o 
 -14   3   5       57.79       50.29      6.10 o 
 -13   3   5      261.88      259.88      6.17 o 
 -12   3   5        4.18        7.17      5.56 o 
 -11   3   5      343.25      325.64     11.11 o 
 -10   3   5     1056.71     1082.66     19.42 o 
  -9   3   5     1530.12     1589.03     47.45 o 
  -8   3   5     1958.84     1948.66     40.22 o 
  -7   3   5     1308.77     1142.38     20.67 o 
  -6   3   5      142.92      151.58      6.20 o 
  -5   3   5      135.64      155.24      5.32 o 
  -4   3   5       18.94       17.25      5.15 o 
  -3   3   5     6201.25     5978.16    126.11 o 
  -2   3   5      742.03      693.89     11.35 o 
  -1   3   5     1132.15      959.16     15.09 o 
   0   3   5     1113.82     1111.63     22.51 o 
   1   3   5      290.50      269.73      5.98 o 
   2   3   5       69.52       64.89      5.16 o 
   3   3   5     1173.25     1019.06     10.90 o 
   4   3   5       87.88      129.91     13.13 o 
   5   3   5       25.44       15.50      4.43 o 
   6   3   5      619.83      626.60      6.52 o 
   7   3   5     2184.19     2159.30     20.77 o 
   8   3   5       55.65       52.15      4.75 o 
   9   3   5     3496.63     3564.05     39.79 o 
  10   3   5      498.48      504.30     10.59 o 
  11   3   5      604.08      622.42      8.35 o 
  12   3   5      384.51      375.69      6.79 o 
  13   3   5     1810.61     1875.69     17.52 o 
  14   3   5        0.41        1.03      5.02 o 
  15   3   5     1546.55     1502.26     18.28 o 
  16   3   5       13.41       20.06      5.91 o 
  17   3   5       48.65       54.11      6.03 o 
  18   3   5        2.22       10.35      6.29 o 
  19   3   5      262.89      252.39      9.42 o 
 -22   4   5       37.64       47.63      7.17 o 
 -21   4   5      134.89      154.69      7.22 o 
 -20   4   5      121.40      125.73      7.42 o 
 -19   4   5        2.02       11.16      5.92 o 
 -18   4   5        2.65       -0.47      5.72 o 
 -17   4   5       50.74       53.70      5.67 o 
 -16   4   5     1337.32     1317.68     23.76 o 
 -15   4   5     2040.24     2016.50     30.73 o 
 -14   4   5       42.09       47.41      5.43 o 
 -13   4   5      537.05      553.47      7.11 o 
 -12   4   5     1196.68     1262.67     33.79 o 
 -11   4   5       12.49       10.71      5.51 o 
 -10   4   5      766.40      746.76     16.16 o 
  -9   4   5      187.72      200.90      9.25 o 
  -8   4   5     2644.04     2621.81     48.25 o 
  -7   4   5      763.26      818.99     13.61 o 
  -6   4   5      241.42      190.75      6.01 o 
  -5   4   5        3.12       11.91      5.24 o 
  -4   4   5      431.87      475.01      8.93 o 
  -3   4   5      366.25      377.43      7.02 o 
  -2   4   5     1423.74     1368.21     20.20 o 
  -1   4   5     2678.08     2605.64     26.60 o 
   0   4   5     1032.31     1099.72     19.10 o 
   1   4   5       64.66       59.58      5.08 o 
   2   4   5      240.78      240.79      6.00 o 
   3   4   5      175.44      191.48      5.35 o 
   4   4   5      777.53      842.65     26.74 o 
   5   4   5      773.94      776.83     12.05 o 
   6   4   5     1056.56     1021.69     19.68 o 
   7   4   5        4.80       10.24      4.58 o 
   8   4   5      672.80      657.93      7.18 o 
   9   4   5      364.29      365.66      5.52 o 
  10   4   5       97.94       92.51      6.07 o 
  11   4   5       19.04       20.59      6.03 o 
  12   4   5      199.79      190.85      5.74 o 
  13   4   5       25.30       33.69      5.88 o 
  14   4   5     1352.44     1346.58     12.46 o 
  15   4   5       30.20       28.14      6.34 o 
  16   4   5      373.19      421.13     13.52 o 
  17   4   5       11.00       16.68      6.55 o 
 -20   5   5        4.04       12.99      7.70 o 
 -19   5   5        1.37        3.72      6.72 o 
 -18   5   5      203.08      220.41      7.09 o 
 -17   5   5        0.27        3.53      6.18 o 
 -16   5   5       78.44       75.41      6.13 o 
 -15   5   5      137.33      135.94      6.62 o 
 -14   5   5      230.25      222.38      6.98 o 
 -13   5   5     1346.22     1364.04     33.34 o 
 -12   5   5        0.51       10.87      6.04 o 
 -11   5   5      486.05      476.35     11.63 o 
 -10   5   5      224.31      238.01      6.86 o 
  -9   5   5      232.68      235.81      7.86 o 
  -8   5   5      220.86      217.35      6.38 o 
  -7   5   5       32.77       48.11      5.73 o 
  -6   5   5     1016.02     1025.93     20.87 o 
  -5   5   5      138.21      137.24      5.92 o 
  -4   5   5        0.03        0.74      5.42 o 
  -3   5   5      553.33      543.17     10.57 o 
  -2   5   5      123.18      113.68      4.72 o 
  -1   5   5      257.33      270.60      6.41 o 
   0   5   5      125.41      131.73      6.01 o 
   1   5   5        9.24       12.57      4.87 o 
   2   5   5       20.79       27.48      5.68 o 
   3   5   5        2.45        5.11      5.22 o 
   4   5   5       57.94       58.07      5.47 o 
   5   5   5      326.77      334.50      6.59 o 
   6   5   5       40.80       45.34      5.27 o 
   7   5   5     1101.23     1107.12     23.92 o 
   8   5   5     1769.10     1721.91     22.57 o 
   9   5   5      117.76      132.90      5.69 o 
  10   5   5       19.63       23.48      4.83 o 
  11   5   5       10.49       21.82      5.59 o 
  12   5   5       13.52       22.84      6.08 o 
  13   5   5      237.27      249.49      6.77 o 
  14   5   5      587.51      589.11     13.29 o 
  15   5   5        7.55        7.57      6.22 o 
 -17   6   5        2.97        8.31      7.05 o 
 -16   6   5        5.34       12.59      6.76 o 
 -15   6   5      326.91      320.59      7.36 o 
 -14   6   5       28.76       36.30      6.09 o 
 -13   6   5      746.12      755.16     17.62 o 
 -12   6   5      105.51      106.84      6.31 o 
 -11   6   5        0.76       10.83      6.16 o 
 -10   6   5       78.46       73.32      5.61 o 
  -9   6   5        3.44        5.88      5.86 o 
  -8   6   5      864.42      829.07     11.91 o 
  -7   6   5      225.11      237.38      6.13 o 
  -6   6   5      257.64      232.39      7.70 o 
  -5   6   5      697.96      698.78     11.24 o 
  -4   6   5      367.16      369.05      8.81 o 
  -3   6   5        0.45        5.83      5.61 o 
  -2   6   5      479.75      452.32      6.57 o 
  -1   6   5      105.14      107.10      6.22 o 
   0   6   5     1871.46     1807.87     10.70 o 
   1   6   5      781.75      789.83      9.59 o 
   2   6   5      191.04      182.84      5.65 o 
   3   6   5       90.13       88.98      5.36 o 
   4   6   5       84.51       90.33      5.66 o 
   5   6   5      211.50      218.14      6.74 o 
   6   6   5     2210.61     2192.81     45.96 o 
   7   6   5     1103.46     1074.05     13.42 o 
   8   6   5        5.01        4.90      5.91 o 
   9   6   5       42.37       44.22      6.14 o 
  10   6   5       63.22       63.76      6.13 o 
  11   6   5       16.28       24.97      5.26 o 
  12   6   5       65.91       76.13      6.65 o 
 -13   7   5      570.53      567.43     13.35 o 
 -12   7   5      126.69      124.27      7.87 o 
 -11   7   5     1625.14     1543.65     41.65 o 
 -10   7   5       36.94       43.30      7.24 o 
  -9   7   5       21.35       24.32      6.97 o 
  -8   7   5        2.46       18.21      6.87 o 
  -7   7   5       23.18       26.38      6.80 o 
  -6   7   5       28.87       32.81      5.81 o 
  -5   7   5        0.05       10.20      5.73 o 
  -4   7   5       70.27       79.06      6.31 o 
  -3   7   5      377.46      399.40      7.94 o 
  -2   7   5       20.16       25.54      6.07 o 
  -1   7   5       16.62       17.76      6.15 o 
   0   7   5      244.05      245.33      6.45 o 
   1   7   5       10.35       17.13      6.43 o 
   2   7   5        5.54       10.35      5.81 o 
   3   7   5     1038.56     1017.86     11.59 o 
   4   7   5        0.24        6.02      5.93 o 
   5   7   5      375.08      392.57      9.89 o 
   6   7   5       63.79       74.91      6.51 o 
   7   7   5        1.18       10.74      6.53 o 
   8   7   5        3.00        6.87      5.91 o 
 -25   0   6      283.37      260.91      9.04 o 
 -24   0   6        7.84       11.00      9.55 o 
 -23   0   6        2.08        9.17      8.31 o 
 -22   0   6      143.47      146.96      8.23 o 
 -21   0   6        1.06        7.50      6.99 o 
 -20   0   6       11.80       11.87      7.68 o 
 -19   0   6    13003.50    12901.47    213.08 o 
 -18   0   6     2233.88     2269.31     50.84 o 
 -17   0   6     2892.91     2943.73     24.50 o 
 -16   0   6       77.86       77.56      7.90 o 
 -15   0   6      369.25      359.64      8.45 o 
 -14   0   6      324.45      331.04     11.79 o 
 -13   0   6     3815.74     3944.06     30.34 o 
 -12   0   6     3043.73     3047.53     39.97 o 
 -11   0   6     2407.93     2700.60     23.44 o 
 -10   0   6    16714.87    17459.09    180.93 o 
  -9   0   6     6743.89     7548.67     47.87 o 
  -8   0   6     2953.22     2970.71     37.72 o 
  -7   0   6      257.27      282.85      8.64 o 
  -6   0   6    12552.34    12049.32    268.63 o 
  -5   0   6     7222.80     7054.99    255.82 o 
  -4   0   6     4558.57     4647.04     56.84 o 
  -3   0   6      170.53      193.48     10.97 o 
  -2   0   6     9678.85     9311.21     50.42 o 
  -1   0   6      676.05      728.28     13.56 o 
   0   0   6    26451.87    25885.13    496.00 o 
   1   0   6       42.72       50.01      8.30 o 
   2   0   6     3518.72     3806.67     34.38 o 
   3   0   6      132.93      192.44      9.40 o 
   4   0   6     4626.17     4739.95     40.38 o 
   5   0   6       36.53       27.02      6.55 o 
   6   0   6      394.55      410.10      8.73 o 
   7   0   6      235.16      216.41      8.04 o 
   8   0   6     1044.00      985.22     22.55 o 
   9   0   6      765.11      760.73      9.97 o 
  10   0   6     2085.13     2029.50     12.74 o 
  11   0   6      948.43      935.44     17.42 o 
  12   0   6     4386.42     4479.21     39.77 o 
  13   0   6       23.66       26.84      8.29 o 
  14   0   6     3742.26     3702.62     46.84 o 
  15   0   6      311.94      316.04      8.36 o 
  16   0   6      298.15      288.44     10.00 o 
  17   0   6      447.44      454.42     10.20 o 
  18   0   6      892.42      862.00     29.11 o 
  19   0   6       15.34       16.67     10.27 o 
 -25   1   6      145.30      160.65      8.13 o 
 -24   1   6       13.07       13.44      5.57 o 
 -23   1   6      562.38      559.61      8.09 o 
 -22   1   6      161.66      149.37      5.64 o 
 -21   1   6      445.67      436.95      6.94 o 
 -20   1   6      454.15      455.22      7.08 o 
 -19   1   6     4575.52     4494.16     26.36 o 
 -18   1   6      393.56      389.60      6.05 o 
 -17   1   6     3192.04     3173.19     38.73 o 
 -16   1   6       88.74       85.19      5.39 o 
 -15   1   6       86.46       82.70      5.24 o 
 -14   1   6       47.32       43.10      4.92 o 
 -13   1   6     1749.37     1806.16     21.73 o 
 -12   1   6     1224.69     1234.64      8.82 o 
 -11   1   6       26.61       23.61      6.07 o 
 -10   1   6     2078.03     2239.55     21.94 o 
  -9   1   6      654.78      834.00     11.10 o 
  -8   1   6       30.07       34.51      4.91 o 
  -7   1   6     3644.73     4121.95     47.06 o 
  -6   1   6     3217.61     3253.46     24.99 o 
  -5   1   6    19715.16    19465.20    229.27 o 
  -4   1   6     1381.01     1421.22     24.55 o 
  -3   1   6     1303.25     1087.21     15.37 o 
  -2   1   6     1410.27     1399.04     10.73 o 
  -1   1   6       10.95        1.82      4.83 o 
   0   1   6      615.34      610.69      8.10 o 
   1   1   6     2610.46     2554.05     29.26 o 
   2   1   6      142.86      145.66      5.88 o 
   3   1   6        6.00        8.42      4.83 o 
   4   1   6     1571.82     1667.74     14.22 o 
   5   1   6     1972.14     1940.94     12.01 o 
   6   1   6        5.07        6.95      5.01 o 
   7   1   6     2863.03     2932.67     22.52 o 
   8   1   6        6.24        8.25      4.82 o 
   9   1   6      655.97      676.63      8.23 o 
  10   1   6      180.78      186.00      5.15 o 
  11   1   6     3597.98     3639.07     16.79 o 
  12   1   6      262.36      273.71      5.61 o 
  13   1   6     4528.38     4679.24     58.42 o 
  14   1   6      669.74      653.93     10.52 o 
  15   1   6      236.52      221.81      6.37 o 
  16   1   6        2.79        4.78      5.23 o 
  17   1   6      306.97      300.00      6.07 o 
  18   1   6       34.08       33.51      6.52 o 
  19   1   6      176.28      189.95      6.49 o 
 -24   2   6       97.68      102.37      6.04 o 
 -23   2   6       90.72       88.35      6.63 o 
 -22   2   6      117.53      123.61      6.33 o 
 -21   2   6     1776.80     1683.78     17.03 o 
 -20   2   6       89.79       86.67      5.83 o 
 -19   2   6      362.53      364.03      6.29 o 
 -18   2   6       68.28       66.90      5.04 o 
 -17   2   6     3782.41     3756.96     52.99 o 
 -16   2   6      761.90      752.74     12.46 o 
 -15   2   6        0.00        3.36      5.18 o 
 -14   2   6      549.94      530.08      7.01 o 
 -13   2   6      496.88      499.93      6.52 o 
 -12   2   6     1084.29     1132.31      9.63 o 
 -11   2   6     4395.52     4647.15     68.44 o 
 -10   2   6        9.21       12.63      5.75 o 
  -9   2   6        6.05       10.89      5.46 o 
  -8   2   6       58.63       90.26      5.31 o 
  -7   2   6     1055.39     1109.19     18.79 o 
  -6   2   6      748.16      728.81     10.11 o 
  -5   2   6       27.27       32.81      5.62 o 
  -4   2   6        2.29        0.96      5.54 o 
  -3   2   6      241.81      219.18      6.14 o 
  -2   2   6     1301.73     1374.05     15.43 o 
  -1   2   6     1199.35     1219.74     21.76 o 
   0   2   6     2274.70     2326.06     29.12 o 
   1   2   6       89.85      102.42      5.92 o 
   2   2   6      985.39     1075.83     15.65 o 
   3   2   6       58.47       54.56      4.93 o 
   4   2   6     1014.54     1087.59     22.18 o 
   5   2   6      204.53      201.22      5.35 o 
   6   2   6      117.35      116.05      5.46 o 
   7   2   6      614.58      582.84      6.71 o 
   8   2   6        5.89        4.76      4.59 o 
   9   2   6      302.89      295.15      6.64 o 
  10   2   6      439.03      457.32     10.23 o 
  11   2   6      344.81      337.74      6.41 o 
  12   2   6     1862.78     1947.54     25.67 o 
  13   2   6       11.49       22.37      5.29 o 
  14   2   6     1632.91     1608.03     13.52 o 
  15   2   6       71.91       74.14      5.87 o 
  16   2   6       17.39       21.74      6.16 o 
  17   2   6      107.55      107.56      6.04 o 
  18   2   6       38.58       57.86      6.57 o 
  19   2   6      106.54      111.55      6.83 o 
 -23   3   6      787.66      754.07     10.26 o 
 -22   3   6      197.15      193.15      6.65 o 
 -21   3   6       60.37       59.34      5.77 o 
 -20   3   6      274.52      287.83     10.31 o 
 -19   3   6      100.67      113.92     10.04 o 
 -18   3   6      178.31      189.20      6.17 o 
 -17   3   6      141.92      147.16      6.68 o 
 -16   3   6      408.72      421.87      7.47 o 
 -15   3   6      926.38      940.15     11.86 o 
 -14   3   6        0.09        8.95      5.21 o 
 -13   3   6      442.54      467.09      8.73 o 
 -12   3   6        1.02        1.14      5.68 o 
 -11   3   6      313.10      332.96      7.50 o 
 -10   3   6       17.21       40.28      5.99 o 
  -9   3   6      633.35      608.63      7.42 o 
  -8   3   6       42.33       51.64      5.65 o 
  -7   3   6     1712.79     1769.98     19.79 o 
  -6   3   6      632.19      644.44     12.88 o 
  -5   3   6       14.47       16.62      5.69 o 
  -4   3   6       28.89       33.88      5.71 o 
  -3   3   6     2640.27     2734.72     42.27 o 
  -2   3   6      459.92      400.63      6.20 o 
  -1   3   6        1.59        2.59      4.64 o 
   0   3   6       59.61       68.34      5.47 o 
   1   3   6      519.63      476.86     11.98 o 
   2   3   6        0.29       10.20      5.19 o 
   3   3   6       22.06       27.76      5.24 o 
   4   3   6       91.14      104.93      4.93 o 
   5   3   6       10.95       31.96      5.41 o 
   6   3   6      643.27      638.82      9.66 o 
   7   3   6      129.63      132.65      5.63 o 
   8   3   6      116.73      118.90      5.22 o 
   9   3   6     1314.58     1292.19     13.91 o 
  10   3   6      681.65      701.87      7.10 o 
  11   3   6      169.01      172.07      6.17 o 
  12   3   6     1294.22     1283.07     14.35 o 
  13   3   6      230.69      250.43      5.97 o 
  14   3   6        0.93        2.25      5.82 o 
  15   3   6      324.37      343.62      6.23 o 
  16   3   6      107.03      105.06      6.43 o 
  17   3   6      868.30      840.17      7.59 o 
  18   3   6       61.17       55.50      6.55 o 
 -22   4   6      598.49      605.95      9.60 o 
 -21   4   6        1.12       -0.17      6.97 o 
 -20   4   6        2.62        7.66      6.41 o 
 -19   4   6      239.22      262.88      7.83 o 
 -18   4   6       66.26       76.19      7.59 o 
 -17   4   6       98.31       97.02      6.13 o 
 -16   4   6      221.83      214.94      6.68 o 
 -15   4   6     2428.46     2433.32     37.31 o 
 -14   4   6      214.37      215.14      7.50 o 
 -13   4   6        2.70        3.88      6.53 o 
 -12   4   6      536.41      527.93     10.61 o 
 -11   4   6      455.39      462.60      9.80 o 
 -10   4   6     1988.78     2045.06     53.72 o 
  -9   4   6      170.23      164.25      6.28 o 
  -8   4   6       26.80       28.78      5.22 o 
  -7   4   6       13.91       12.54      5.29 o 
  -6   4   6     4366.52     4305.00     97.30 o 
  -5   4   6      499.77      489.74     10.82 o 
  -4   4   6     1645.56     1770.32     20.54 o 
  -3   4   6     1506.79     1490.64     26.86 o 
  -2   4   6      238.27      242.17      5.91 o 
  -1   4   6      139.29      137.90      6.15 o 
   0   4   6     2165.76     2099.96     34.68 o 
   1   4   6      457.65      456.74      7.67 o 
   2   4   6      360.13      327.17      7.70 o 
   3   4   6      596.67      636.63     11.07 o 
   4   4   6     2591.71     2685.55     61.46 o 
   5   4   6        0.56       -3.23      4.58 o 
   6   4   6      422.55      426.66      7.83 o 
   7   4   6     1095.28     1094.65     14.99 o 
   8   4   6     2461.61     2418.70     32.24 o 
   9   4   6      488.74      473.73      6.73 o 
  10   4   6       18.96       20.55      5.00 o 
  11   4   6       75.19       68.62      5.78 o 
  12   4   6       60.43       69.04      5.78 o 
  13   4   6       53.20       59.55      6.73 o 
  14   4   6      139.14      131.30      6.36 o 
  15   4   6       76.77       76.97      6.20 o 
  16   4   6      113.00       96.72      5.81 o 
 -20   5   6        5.50        6.89      6.74 o 
 -19   5   6      928.32      915.90      8.72 o 
 -18   5   6        6.76        8.01      6.30 o 
 -17   5   6      236.13      231.80      6.72 o 
 -16   5   6        2.07        3.33      6.42 o 
 -15   5   6       16.02        9.04      6.26 o 
 -14   5   6      126.22      127.52      7.58 o 
 -13   5   6     1665.90     1761.07     26.99 o 
 -12   5   6      416.86      407.44      7.47 o 
 -11   5   6      150.67      154.00      5.55 o 
 -10   5   6      248.72      237.41      6.02 o 
  -9   5   6      757.59      756.59     30.64 o 
  -8   5   6      223.13      221.13      6.96 o 
  -7   5   6       71.15       59.57      7.51 o 
  -6   5   6      411.56      431.82     10.74 o 
  -5   5   6      652.31      637.01     12.96 o 
  -4   5   6      323.74      333.48      6.75 o 
  -3   5   6      163.32      155.12      5.90 o 
  -2   5   6     1256.37     1244.64     16.56 o 
  -1   5   6     1108.98     1118.83     21.78 o 
   0   5   6       75.21       78.25      5.12 o 
   1   5   6     1078.32     1071.38     13.39 o 
   2   5   6      124.11      112.01      5.99 o 
   3   5   6      162.51      156.56      5.35 o 
   4   5   6      247.48      224.17      5.78 o 
   5   5   6     1137.72     1117.25      9.39 o 
   6   5   6       25.63       31.88      5.43 o 
   7   5   6     2190.85     2178.85     24.73 o 
   8   5   6      200.42      206.77      5.38 o 
   9   5   6      251.56      273.55      6.07 o 
  10   5   6        0.81       -5.25      5.25 o 
  11   5   6      255.23      256.15      6.25 o 
  12   5   6        7.36        7.52      5.59 o 
  13   5   6      979.41      985.67     19.89 o 
  14   5   6      155.52      142.52      7.01 o 
 -17   6   6      300.36      308.39      8.44 o 
 -16   6   6      270.40      253.70      8.48 o 
 -15   6   6       24.71       25.08      6.33 o 
 -14   6   6      390.66      366.09      7.70 o 
 -13   6   6      303.45      305.24      9.86 o 
 -12   6   6     1236.82     1227.51     33.03 o 
 -11   6   6      960.21      931.50     12.14 o 
 -10   6   6      327.57      329.16      8.21 o 
  -9   6   6      304.48      304.50     13.99 o 
  -8   6   6      198.51      210.95      7.20 o 
  -7   6   6        0.40        3.27      5.55 o 
  -6   6   6      303.79      315.66      6.53 o 
  -5   6   6      706.44      710.12     11.77 o 
  -4   6   6      841.33      846.79     11.88 o 
  -3   6   6      133.69      137.26      5.58 o 
  -2   6   6      417.29      434.59      6.62 o 
  -1   6   6       43.94       47.90      5.73 o 
   0   6   6       13.69       20.52      5.36 o 
   1   6   6       27.37       31.30      6.03 o 
   2   6   6        1.02        4.67      4.99 o 
   3   6   6      259.46      254.32      6.30 o 
   4   6   6       71.24       89.36      7.00 o 
   5   6   6       44.44       53.97      5.75 o 
   6   6   6        5.75        9.29      6.14 o 
   7   6   6        3.80        3.92      6.35 o 
   8   6   6        0.61        6.73      5.15 o 
   9   6   6        8.71       20.01      6.40 o 
  10   6   6      101.33      115.74      7.48 o 
  11   6   6       56.77       69.61      5.99 o 
 -13   7   6      218.81      205.90     12.73 o 
 -12   7   6       80.37       84.69      7.78 o 
 -11   7   6        7.71       18.34      6.94 o 
 -10   7   6       34.34       40.34      7.06 o 
  -9   7   6        0.68        8.21      6.22 o 
  -8   7   6      126.36      126.68      6.57 o 
  -7   7   6       81.29       79.35      5.69 o 
  -6   7   6       70.20       67.43      6.21 o 
  -5   7   6       36.37       28.78      6.00 o 
  -4   7   6       97.08      118.49      6.54 o 
  -3   7   6       16.08       21.50      5.31 o 
  -2   7   6      248.88      257.15      7.16 o 
  -1   7   6      135.04      135.35      6.76 o 
   0   7   6      571.36      561.41     10.52 o 
   1   7   6      257.30      249.32      7.62 o 
   2   7   6        3.83       12.74      6.06 o 
   3   7   6        1.52        5.31      5.49 o 
   4   7   6       21.18       29.77      5.43 o 
   5   7   6      548.72      556.90     11.32 o 
   6   7   6     1161.91     1087.48     16.64 o 
   7   7   6      437.33      413.60      7.91 o 
 -25   1   7       20.90       22.21      5.87 o 
 -24   1   7        0.32        3.96      5.54 o 
 -23   1   7       62.14       64.33      5.98 o 
 -22   1   7      247.45      254.71      5.87 o 
 -21   1   7      718.90      700.44      9.82 o 
 -20   1   7     2309.88     2352.56     36.57 o 
 -19   1   7      923.74      951.59     15.77 o 
 -18   1   7     1414.43     1408.47     19.73 o 
 -17   1   7       45.44       43.09      5.39 o 
 -16   1   7       11.16       16.56      5.25 o 
 -15   1   7     2239.24     2276.51     25.13 o 
 -14   1   7      948.25     1008.38     16.83 o 
 -13   1   7      127.22      157.57      5.26 o 
 -12   1   7       58.09       71.27      5.73 o 
 -11   1   7        0.37        0.77      5.65 o 
 -10   1   7      454.09      598.61      9.19 o 
  -9   1   7      122.25       91.75      5.72 o 
  -8   1   7     1048.88     1183.16     14.07 o 
  -7   1   7     1954.14     2006.37     41.19 o 
  -6   1   7      664.59      705.06      9.53 o 
  -5   1   7      594.18      495.64      7.70 o 
  -4   1   7     1284.44     1190.84     14.39 o 
  -3   1   7     2335.15     2396.20     28.18 o 
  -2   1   7      100.18       95.46      5.98 o 
  -1   1   7     1296.21     1234.64     10.34 o 
   0   1   7     3847.42     4077.89     49.45 o 
   1   1   7      120.60      199.06      6.09 o 
   2   1   7     5466.63     5570.02     45.73 o 
   3   1   7      544.52      564.77      7.51 o 
   4   1   7     1428.36     1407.14      9.83 o 
   5   1   7     2499.82     2447.93     11.10 o 
   6   1   7      148.45      159.60      5.71 o 
   7   1   7       79.12       76.72      4.95 o 
   8   1   7     1508.50     1453.40     16.64 o 
   9   1   7       61.83       76.53      5.13 o 
  10   1   7     2095.35     2135.28     26.47 o 
  11   1   7     3804.82     3784.60     35.44 o 
  12   1   7      136.17      149.34      6.40 o 
  13   1   7       89.25      104.89      5.31 o 
  14   1   7        4.36        7.26      5.53 o 
  15   1   7      470.77      487.98      7.80 o 
  16   1   7       18.31       25.53      5.99 o 
  17   1   7      122.69      124.42      6.19 o 
  18   1   7      116.22      126.09      6.14 o 
 -24   2   7      714.50      674.66      8.62 o 
 -23   2   7       30.50       39.60      6.08 o 
 -22   2   7        3.20        9.05      6.66 o 
 -21   2   7      989.61      958.11     12.35 o 
 -20   2   7      270.36      256.70      6.83 o 
 -19   2   7     1952.79     1948.34     23.41 o 
 -18   2   7     1692.65     1705.42     23.52 o 
 -17   2   7      703.59      712.72     11.86 o 
 -16   2   7     1231.62     1304.41     28.53 o 
 -15   2   7     3250.60     3209.02     34.87 o 
 -14   2   7     2007.98     1992.72     32.07 o 
 -13   2   7       33.75       38.68      4.75 o 
 -12   2   7     3107.43     3241.29     46.93 o 
 -11   2   7      377.29      432.19      6.68 o 
 -10   2   7        0.21       15.76      5.36 o 
  -9   2   7      414.02      542.40      8.07 o 
  -8   2   7     4705.53     4676.48     34.59 o 
  -7   2   7      657.88      654.21      7.59 o 
  -6   2   7     3308.76     3538.82     44.25 o 
  -5   2   7       60.47       75.90      5.70 o 
  -4   2   7     3547.24     3312.94     66.83 o 
  -3   2   7      630.58      677.73      7.60 o 
  -2   2   7     6255.71     6080.54     67.87 o 
  -1   2   7     1618.95     1687.60     15.07 o 
   0   2   7     1220.35     1402.65     15.82 o 
   1   2   7      893.35     1045.41     19.96 o 
   2   2   7     4466.14     4443.01     51.49 o 
   3   2   7      354.24      344.04      5.75 o 
   4   2   7     2907.91     2981.23     27.64 o 
   5   2   7       13.90       13.16      5.01 o 
   6   2   7      352.02      307.07      7.10 o 
   7   2   7      380.98      395.34      6.43 o 
   8   2   7       13.39       12.02      5.32 o 
   9   2   7       38.79       34.59      5.28 o 
  10   2   7     5787.59     5759.18     61.73 o 
  11   2   7      243.69      243.20      6.98 o 
  12   2   7      756.41      745.23     12.48 o 
  13   2   7       13.44       14.45      5.64 o 
  14   2   7        5.55        5.01      5.86 o 
  15   2   7      275.18      277.58      5.92 o 
  16   2   7     2071.10     2004.89     17.32 o 
  17   2   7       60.42       59.67      6.18 o 
  18   2   7      818.65      854.00     15.50 o 
 -23   3   7      166.32      165.03      8.00 o 
 -22   3   7      304.35      300.46      7.80 o 
 -21   3   7     1249.68     1221.49     16.26 o 
 -20   3   7      157.04      154.72      6.47 o 
 -19   3   7      358.27      373.59      7.96 o 
 -18   3   7        1.22        6.68      5.77 o 
 -17   3   7       17.27       19.79      6.00 o 
 -16   3   7     1329.69     1347.22     23.08 o 
 -15   3   7     2379.76     2360.57     36.95 o 
 -14   3   7      204.08      213.45      7.44 o 
 -13   3   7       22.88       31.67      5.76 o 
 -12   3   7     1805.78     1910.42     20.50 o 
 -11   3   7      120.05      119.35      6.04 o 
 -10   3   7      460.14      475.47      7.52 o 
  -9   3   7       26.34       18.84      5.23 o 
  -8   3   7      354.14      323.88      7.15 o 
  -7   3   7     2898.03     3034.83     53.02 o 
  -6   3   7     2597.90     2754.52     55.59 o 
  -5   3   7      233.15      204.80      5.81 o 
  -4   3   7      990.98      985.57     17.92 o 
  -3   3   7      771.35      800.45      9.57 o 
  -2   3   7     2048.96     2168.08     30.80 o 
  -1   3   7     3696.91     3595.83     48.87 o 
   0   3   7        6.44        7.45      5.56 o 
   1   3   7       54.64       47.24      5.76 o 
   2   3   7       30.98       30.89      5.32 o 
   3   3   7     4090.81     4252.29     49.85 o 
   4   3   7      603.87      603.90      7.80 o 
   5   3   7     2195.31     2169.21     35.45 o 
   6   3   7      631.40      649.51      8.71 o 
   7   3   7      847.39      801.81     12.04 o 
   8   3   7       48.89       61.72      5.37 o 
   9   3   7     2926.75     2918.63     33.46 o 
  10   3   7      240.92      239.45      6.39 o 
  11   3   7     1586.19     1642.23     23.38 o 
  12   3   7      125.97      130.16      5.93 o 
  13   3   7     1100.96     1063.59     10.87 o 
  14   3   7        4.24        0.96      6.15 o 
  15   3   7      552.47      558.18      9.73 o 
  16   3   7      312.94      338.82      6.79 o 
  17   3   7        0.54       10.71      6.67 o 
 -22   4   7      105.94      100.50      8.19 o 
 -21   4   7     1230.24     1195.15     18.84 o 
 -20   4   7      452.28      448.91      8.01 o 
 -19   4   7      307.90      309.74      7.64 o 
 -18   4   7       42.35       39.96      6.70 o 
 -17   4   7        3.20        9.31      7.23 o 
 -16   4   7       19.05       21.74      5.98 o 
 -15   4   7      960.05     1002.33     14.59 o 
 -14   4   7     2104.00     2184.35     30.60 o 
 -13   4   7     1796.29     1740.12     45.05 o 
 -12   4   7      646.48      679.89     15.66 o 
 -11   4   7      700.00      734.38     18.31 o 
 -10   4   7      310.33      302.79      7.94 o 
  -9   4   7      370.30      385.14      7.97 o 
  -8   4   7      136.22      137.95      5.72 o 
  -7   4   7        2.26        4.60      5.31 o 
  -6   4   7        9.01       13.53      5.12 o 
  -5   4   7      163.41      191.62      5.99 o 
  -4   4   7      479.80      446.77      6.93 o 
  -3   4   7       44.64       47.12      4.79 o 
  -2   4   7     1485.93     1519.92     23.18 o 
  -1   4   7       26.43       40.54      5.47 o 
   0   4   7      340.24      323.36      6.20 o 
   1   4   7      114.43      121.92      5.15 o 
   2   4   7       59.13       59.07      5.18 o 
   3   4   7      114.99      106.88      5.25 o 
   4   4   7      971.05     1022.84     15.26 o 
   5   4   7      966.59      945.50     14.56 o 
   6   4   7      160.18      175.67      5.48 o 
   7   4   7       16.12       14.83      4.80 o 
   8   4   7     1266.95     1265.61     20.66 o 
   9   4   7      127.25      122.56      5.38 o 
  10   4   7       53.89       63.11      5.79 o 
  11   4   7       23.02       23.99      5.66 o 
  12   4   7     2799.50     2768.89     21.18 o 
  13   4   7        2.51        2.26      6.28 o 
  14   4   7      353.72      344.01      6.79 o 
  15   4   7        9.03       14.95      6.43 o 
 -20   5   7      512.46      458.20     13.12 o 
 -19   5   7       42.25       45.25      7.23 o 
 -18   5   7      171.56      155.73      9.61 o 
 -17   5   7      219.64      213.43      7.34 o 
 -16   5   7        1.22        0.11      5.36 o 
 -15   5   7      293.15      289.27      7.30 o 
 -14   5   7      813.60      762.88     11.17 o 
 -13   5   7      222.91      208.20      6.08 o 
 -12   5   7       30.86       32.12      6.30 o 
 -11   5   7        8.20        7.03      6.04 o 
 -10   5   7      155.51      147.79      5.90 o 
  -9   5   7      531.63      511.00      9.96 o 
  -8   5   7      567.70      554.50     19.42 o 
  -7   5   7       40.87       31.50      6.05 o 
  -6   5   7        6.96        9.18      5.36 o 
  -5   5   7       10.33       17.69      5.29 o 
  -4   5   7      487.06      472.45      7.34 o 
  -3   5   7      198.40      206.72      6.64 o 
  -2   5   7      204.94      212.75      5.99 o 
  -1   5   7        0.01        5.05      5.19 o 
   0   5   7      169.06      162.49      5.86 o 
   1   5   7       21.82       26.31      5.09 o 
   2   5   7        5.95       10.39      5.26 o 
   3   5   7      126.70      139.48      5.99 o 
   4   5   7      218.23      214.83      5.61 o 
   5   5   7      246.91      249.79      5.85 o 
   6   5   7      636.11      623.80     13.59 o 
   7   5   7      241.82      252.07      6.70 o 
   8   5   7      199.13      205.04      6.32 o 
   9   5   7       87.41       90.11      5.40 o 
  10   5   7      872.73      856.40     10.13 o 
  11   5   7       27.50       31.02      5.95 o 
  12   5   7       93.28      103.53      6.17 o 
  13   5   7       40.29       39.04      6.74 o 
 -17   6   7      105.69      107.66      6.33 o 
 -16   6   7       38.91       41.16      5.83 o 
 -15   6   7        8.41        9.75      5.97 o 
 -14   6   7       89.82       92.54      6.47 o 
 -13   6   7     2510.85     2405.76     77.80 o 
 -12   6   7       28.96       28.26      6.53 o 
 -11   6   7      617.93      609.45     26.60 o 
 -10   6   7       17.76       26.15      7.10 o 
  -9   6   7        0.08       -0.24      5.70 o 
  -8   6   7      491.33      480.88     13.58 o 
  -7   6   7      769.69      778.31     16.63 o 
  -6   6   7      663.09      672.68      8.07 o 
  -5   6   7       83.30       84.31      5.70 o 
  -4   6   7        0.56        2.25      5.64 o 
  -3   6   7      267.07      272.68      6.26 o 
  -2   6   7      974.08      939.71     14.03 o 
  -1   6   7       89.51       90.05      5.13 o 
   0   6   7        0.23        4.64      5.65 o 
   1   6   7      406.23      421.76      7.52 o 
   2   6   7        5.59        8.95      5.28 o 
   3   6   7       10.35       17.01      6.15 o 
   4   6   7      223.01      217.22      6.75 o 
   5   6   7       33.15       34.51      6.15 o 
   6   6   7     1689.73     1703.46     22.71 o 
   7   6   7        0.16        7.09      6.11 o 
   8   6   7      492.76      488.24      7.45 o 
   9   6   7      169.54      170.68      6.67 o 
  10   6   7      118.57      114.80      6.90 o 
 -12   7   7       80.35       90.49      7.79 o 
 -11   7   7      742.73      706.83     16.14 o 
 -10   7   7       29.14       42.58      7.92 o 
  -9   7   7       74.30       69.68      6.30 o 
  -8   7   7      159.18      151.58      6.42 o 
  -7   7   7       93.51      100.28      6.52 o 
  -6   7   7       14.28       15.81      5.42 o 
  -5   7   7      492.30      499.67      7.67 o 
  -4   7   7      244.02      232.40      7.13 o 
  -3   7   7       68.90       60.08      6.18 o 
  -2   7   7      558.02      525.18     10.29 o 
  -1   7   7       65.46       70.58      5.84 o 
   0   7   7       33.44       37.20      6.04 o 
   1   7   7      155.10      162.20      6.78 o 
   2   7   7       57.14       60.80      6.03 o 
   3   7   7      361.88      351.25      7.69 o 
   4   7   7       78.62       72.04      6.38 o 
   5   7   7      413.80      409.08      7.39 o 
 -25   0   8       88.98      103.79      9.28 o 
 -24   0   8      375.22      362.66     11.38 o 
 -23   0   8       25.33       31.04      9.31 o 
 -22   0   8      315.74      302.09      9.37 o 
 -21   0   8      288.96      266.69      9.82 o 
 -20   0   8     1148.58     1170.74     16.81 o 
 -19   0   8      452.56      500.05     11.68 o 
 -18   0   8       34.46       43.88      8.56 o 
 -17   0   8     3110.21     3216.69     27.35 o 
 -16   0   8     2834.74     2974.17     42.74 o 
 -15   0   8      173.55      213.32      7.41 o 
 -14   0   8     3326.88     3281.67     43.35 o 
 -13   0   8     4483.74     5097.70     44.56 o 
 -12   0   8     1049.51     1041.43     24.39 o 
 -11   0   8      219.63      200.50      8.50 o 
 -10   0   8      983.51      935.19     27.06 o 
  -9   0   8        7.78       21.21      6.77 o 
  -8   0   8     4057.75     4580.67     94.76 o 
  -7   0   8     1381.77     1312.23     43.35 o 
  -6   0   8      648.13      594.03     13.22 o 
  -5   0   8     2355.74     2630.34     34.71 o 
  -4   0   8     2337.17     2237.82     34.13 o 
  -3   0   8       78.50      113.21      9.19 o 
  -2   0   8      852.96      799.98     13.49 o 
  -1   0   8     2026.34     2032.90     19.83 o 
   0   0   8     8712.63     8229.50    107.36 o 
   1   0   8     6598.52     6967.83     53.40 o 
   2   0   8     6839.58     7420.66     30.24 o 
   3   0   8      106.29      125.81      7.40 o 
   4   0   8       30.90       12.51      6.69 o 
   5   0   8      103.95      111.59      8.07 o 
   6   0   8     2995.70     2880.90     67.75 o 
   7   0   8       39.54       47.86      8.06 o 
   8   0   8      494.95      493.42      8.68 o 
   9   0   8       54.02       49.20      7.25 o 
  10   0   8     1496.73     1473.23     22.24 o 
  11   0   8     1167.48     1106.94     10.98 o 
  12   0   8     1462.62     1459.41     25.07 o 
  13   0   8      405.75      392.14      9.37 o 
  14   0   8     3484.68     3393.74     21.63 o 
  15   0   8       13.20       10.75      8.29 o 
  16   0   8     1480.10     1426.99     36.90 o 
  17   0   8      125.79      142.65      8.68 o 
 -25   1   8        7.33       13.42      6.19 o 
 -24   1   8      808.82      782.42      7.64 o 
 -23   1   8      645.99      637.59      7.69 o 
 -22   1   8       27.76       23.52      6.17 o 
 -21   1   8       11.01       18.10      6.54 o 
 -20   1   8       56.97       58.29      5.81 o 
 -19   1   8        4.26        8.70      5.10 o 
 -18   1   8     1222.03     1227.46     18.28 o 
 -17   1   8     1374.33     1414.31     19.23 o 
 -16   1   8      226.41      234.71      5.88 o 
 -15   1   8      242.14      244.19      5.92 o 
 -14   1   8      312.97      293.42      5.38 o 
 -13   1   8     1782.98     1849.96     25.63 o 
 -12   1   8      244.44      226.56      5.78 o 
 -11   1   8     1943.48     1950.40     26.13 o 
 -10   1   8      511.49      520.59      7.77 o 
  -9   1   8      562.81      596.29      7.88 o 
  -8   1   8     2155.41     2354.25     24.29 o 
  -7   1   8      482.93      470.12      7.69 o 
  -6   1   8      345.35      325.09      7.27 o 
  -5   1   8        8.54       19.45      4.89 o 
  -4   1   8       84.68       82.18      5.27 o 
  -3   1   8     1170.77     1022.82     13.71 o 
  -2   1   8      519.49      577.98      8.34 o 
  -1   1   8       50.14      112.78      6.25 o 
   0   1   8      890.00      843.28     11.98 o 
   1   1   8     7002.17     7312.76     83.45 o 
   2   1   8      601.67      630.33      7.45 o 
   3   1   8     2326.56     2339.96     15.43 o 
   4   1   8      109.48      101.47      5.66 o 
   5   1   8      443.11      415.71      6.60 o 
   6   1   8      113.43      109.74      5.19 o 
   7   1   8     1841.70     1885.26     14.37 o 
   8   1   8      316.94      302.67      5.87 o 
   9   1   8     1815.10     1811.66     15.88 o 
  10   1   8     1526.37     1555.38     21.96 o 
  11   1   8      591.64      599.60      7.29 o 
  12   1   8      114.88      112.11      5.69 o 
  13   1   8      338.77      337.12      7.50 o 
  14   1   8       30.23       35.65      5.68 o 
  15   1   8      127.11      136.03      5.93 o 
  16   1   8        9.94       11.56      5.68 o 
  17   1   8      368.59      390.29     10.02 o 
 -24   2   8        0.01        0.23      6.19 o 
 -23   2   8      138.24      141.64      6.71 o 
 -22   2   8        1.43        2.65      5.94 o 
 -21   2   8        4.47        9.75      5.24 o 
 -20   2   8       79.23       74.78      6.21 o 
 -19   2   8      127.50      131.27      6.55 o 
 -18   2   8       99.91       93.36      6.27 o 
 -17   2   8      560.44      564.59      6.86 o 
 -16   2   8      317.82      347.19      7.49 o 
 -15   2   8      182.79      184.69      6.32 o 
 -14   2   8      126.57      118.30      5.07 o 
 -13   2   8       89.15      108.90      5.60 o 
 -12   2   8        0.89        9.35      4.98 o 
 -11   2   8     1354.65     1427.92     20.24 o 
 -10   2   8     1288.37     1332.86     16.78 o 
  -9   2   8        9.56       14.22      5.08 o 
  -8   2   8       43.08       42.58      5.69 o 
  -7   2   8     1079.74     1096.16     12.92 o 
  -6   2   8       37.73       51.88      5.69 o 
  -5   2   8      845.05      819.83     13.65 o 
  -4   2   8        3.03        9.87      4.85 o 
  -3   2   8      838.33      864.68      9.74 o 
  -2   2   8     1801.23     1805.11     10.88 o 
  -1   2   8     1207.87     1312.36      9.72 o 
   0   2   8     1899.75     1944.71     29.34 o 
   1   2   8      787.29      832.50     14.09 o 
   2   2   8      727.91      777.58     12.85 o 
   3   2   8      762.39      789.18      9.77 o 
   4   2   8        9.37        7.62      5.31 o 
   5   2   8       39.94       41.37      5.45 o 
   6   2   8       38.93       48.88      5.54 o 
   7   2   8        4.33       12.02      4.95 o 
   8   2   8      443.34      438.22      6.54 o 
   9   2   8      904.56      867.83      7.75 o 
  10   2   8       91.09      106.09      5.88 o 
  11   2   8       21.68       17.99      5.54 o 
  12   2   8      136.16      138.03      5.74 o 
  13   2   8       20.91       16.78      5.51 o 
  14   2   8     1008.95     1004.05     11.98 o 
  15   2   8       25.62       28.20      7.24 o 
  16   2   8      462.87      477.56      7.43 o 
  17   2   8       24.80       31.89      6.76 o 
 -23   3   8      161.65      149.71      8.22 o 
 -22   3   8     1311.90     1221.44      8.69 o 
 -21   3   8        2.25       15.18      7.45 o 
 -20   3   8     1054.34     1010.76     20.53 o 
 -19   3   8      510.16      509.90      9.66 o 
 -18   3   8      104.14       97.62      6.72 o 
 -17   3   8      963.37      967.29     12.37 o 
 -16   3   8      324.85      314.13      5.96 o 
 -15   3   8        0.65        4.45      6.15 o 
 -14   3   8        0.70        5.33      5.82 o 
 -13   3   8       55.76       69.96      8.63 o 
 -12   3   8       14.16        9.28      4.92 o 
 -11   3   8       65.50       66.24      5.22 o 
 -10   3   8      675.19      710.19     18.05 o 
  -9   3   8     1268.39     1351.24     27.15 o 
  -8   3   8       29.64       20.55      5.21 o 
  -7   3   8      205.93      191.01      5.86 o 
  -6   3   8     1438.42     1518.81     31.03 o 
  -5   3   8      164.16      142.15      6.33 o 
  -4   3   8      351.74      381.27      6.47 o 
  -3   3   8     1132.13     1181.03     13.91 o 
  -2   3   8       39.05       54.15      5.40 o 
  -1   3   8      374.31      398.46      6.50 o 
   0   3   8       18.43       18.92      4.68 o 
   1   3   8       86.58      112.20      5.69 o 
   2   3   8       10.61       17.15      5.81 o 
   3   3   8      125.79      141.16      6.02 o 
   4   3   8      766.63      778.93      9.63 o 
   5   3   8      254.81      265.15      5.49 o 
   6   3   8      447.88      439.70      6.57 o 
   7   3   8        9.42       14.10      4.69 o 
   8   3   8       80.54       74.17      5.35 o 
   9   3   8       44.63       45.53      5.24 o 
  10   3   8      409.63      415.99      5.99 o 
  11   3   8      323.91      325.03      6.05 o 
  12   3   8      388.99      394.98      7.26 o 
  13   3   8      293.16      295.32      7.38 o 
  14   3   8      113.44      118.38      6.78 o 
  15   3   8      301.08      313.57      7.33 o 
  16   3   8        5.85       21.41      9.47 o 
 -22   4   8        0.01        6.55     10.37 o 
 -21   4   8      197.84      197.63     13.40 o 
 -20   4   8      764.92      731.25      9.44 o 
 -19   4   8        0.82        5.11      7.75 o 
 -18   4   8       26.45       32.24      6.08 o 
 -17   4   8      354.30      349.74      8.08 o 
 -16   4   8      489.28      505.38      8.79 o 
 -15   4   8      265.28      274.78      7.88 o 
 -14   4   8      740.82      718.20      8.07 o 
 -13   4   8     1427.60     1475.26     27.31 o 
 -12   4   8        3.93        4.53      6.34 o 
 -11   4   8       19.13       19.97      5.95 o 
 -10   4   8      772.77      746.86     12.70 o 
  -9   4   8     2442.45     2473.26     41.45 o 
  -8   4   8      103.89      114.57      6.03 o 
  -7   4   8       12.93       16.33      5.90 o 
  -6   4   8      498.85      491.89     11.04 o 
  -5   4   8       19.70       19.29      6.31 o 
  -4   4   8     3910.01     3855.69     46.51 o 
  -3   4   8     1000.30     1043.02     14.38 o 
  -2   4   8      195.02      214.41      6.05 o 
  -1   4   8      104.78      131.81      6.32 o 
   0   4   8      172.94      136.34      5.66 o 
   1   4   8      392.58      395.70      6.94 o 
   2   4   8      524.03      507.27      9.34 o 
   3   4   8        0.11        1.56      5.27 o 
   4   4   8      242.32      239.63      6.04 o 
   5   4   8        0.78        5.44      5.63 o 
   6   4   8      182.62      178.42      5.63 o 
   7   4   8      123.34      128.72      5.62 o 
   8   4   8      364.90      359.49      8.12 o 
   9   4   8        6.13        8.14      5.14 o 
  10   4   8     2922.19     2882.78     26.22 o 
  11   4   8       34.80       30.89      6.49 o 
  12   4   8      171.89      172.27      6.48 o 
  13   4   8       87.59       88.15      6.04 o 
  14   4   8      453.81      446.47      9.16 o 
 -20   5   8       82.39      109.36     21.30 o 
 -19   5   8      272.17      244.86      7.48 o 
 -18   5   8       64.29       61.85      6.28 o 
 -17   5   8      117.94      135.45      7.55 o 
 -16   5   8       84.36       87.13      6.10 o 
 -15   5   8       98.22      104.38      6.50 o 
 -14   5   8       14.98       22.51      6.18 o 
 -13   5   8      549.48      551.30     14.88 o 
 -12   5   8        0.02        6.98      5.95 o 
 -11   5   8       17.55       22.22      6.66 o 
 -10   5   8      121.44      124.40      7.47 o 
  -9   5   8      352.58      336.68      6.97 o 
  -8   5   8        2.65        9.42      5.85 o 
  -7   5   8     1681.72     1742.55     34.05 o 
  -6   5   8       68.22       63.17      5.57 o 
  -5   5   8       89.94       93.87      5.13 o 
  -4   5   8     1581.71     1637.30     20.37 o 
  -3   5   8      136.33      125.78      5.81 o 
  -2   5   8       84.73       90.79      5.47 o 
  -1   5   8      516.72      517.79      8.69 o 
   0   5   8      339.80      334.57      7.43 o 
   1   5   8      737.74      701.79      7.58 o 
   2   5   8        0.90        2.12      5.49 o 
   3   5   8     1162.49     1161.22     14.04 o 
   4   5   8      395.95      384.73      7.36 o 
   5   5   8        9.39       10.29      5.96 o 
   6   5   8       20.76       31.88      5.76 o 
   7   5   8      916.84      906.12     19.39 o 
   8   5   8       31.06       35.29      5.28 o 
   9   5   8      657.37      662.32      8.39 o 
  10   5   8       33.27       39.54      6.77 o 
  11   5   8        5.80        7.87      5.51 o 
  12   5   8       13.24       18.13      6.14 o 
 -16   6   8      252.09      243.72      9.00 o 
 -15   6   8       80.96       91.40      7.01 o 
 -14   6   8      160.29      163.64      6.40 o 
 -13   6   8       74.26       73.97      7.92 o 
 -12   6   8      117.29      123.51      6.91 o 
 -11   6   8      400.38      409.72     15.30 o 
 -10   6   8      255.02      244.92     10.17 o 
  -9   6   8       11.10       16.21      5.95 o 
  -8   6   8       42.24       44.93      5.86 o 
  -7   6   8       12.77       18.60      5.93 o 
  -6   6   8      849.23      828.48      9.00 o 
  -5   6   8       21.43       21.87      6.32 o 
  -4   6   8      491.73      513.08      7.52 o 
  -3   6   8       69.28       67.79      5.78 o 
  -2   6   8        1.01        5.07      5.36 o 
  -1   6   8       80.88       79.84      6.30 o 
   0   6   8      333.05      343.87      6.82 o 
   1   6   8      220.42      226.29      6.76 o 
   2   6   8      113.62      121.38      7.12 o 
   3   6   8      598.81      595.27     11.66 o 
   4   6   8       56.28       55.36      5.92 o 
   5   6   8      302.13      303.35      7.74 o 
   6   6   8       67.12       76.45      5.70 o 
   7   6   8       39.26       40.54      6.89 o 
   8   6   8      177.19      168.71      6.83 o 
   9   6   8      130.48      141.72     10.39 o 
 -11   7   8        2.91       -4.21      7.02 o 
 -10   7   8       80.86       78.17      7.64 o 
  -9   7   8       78.57       90.20      7.18 o 
  -8   7   8      348.38      355.58      7.98 o 
  -7   7   8        2.39        6.23      6.51 o 
  -6   7   8       40.17       47.15      7.36 o 
  -5   7   8        0.11        7.52      7.49 o 
  -4   7   8      134.62      122.09      6.86 o 
  -3   7   8       62.59       72.91      7.09 o 
  -2   7   8      428.63      446.39      7.92 o 
  -1   7   8      292.82      306.32      7.86 o 
   0   7   8       68.89       75.62      6.41 o 
   1   7   8       40.63       43.03      6.25 o 
   2   7   8       94.53      100.18      6.18 o 
   3   7   8       72.02       87.72      7.84 o 
 -25   1   9      489.08      469.72      8.29 o 
 -24   1   9       40.07       41.69      6.82 o 
 -23   1   9       17.74       16.34      6.86 o 
 -22   1   9      364.75      376.36      7.16 o 
 -21   1   9      115.04      115.44      5.72 o 
 -20   1   9       15.10       16.15      5.27 o 
 -19   1   9       48.27       49.89      5.50 o 
 -18   1   9      149.90      157.00      5.78 o 
 -17   1   9       14.99       19.39      5.02 o 
 -16   1   9        0.07       -1.03      5.41 o 
 -15   1   9      782.88      803.42     10.77 o 
 -14   1   9      124.49      161.34      5.42 o 
 -13   1   9      628.50      631.49      7.09 o 
 -12   1   9       94.94      152.88      6.01 o 
 -11   1   9      562.40      575.91      8.39 o 
 -10   1   9      320.61      379.33      7.57 o 
  -9   1   9     1835.28     1869.64     32.11 o 
  -8   1   9      716.47      687.61     10.17 o 
  -7   1   9       90.08      100.16      6.02 o 
  -6   1   9      391.14      443.14      7.10 o 
  -5   1   9       38.58       48.27      5.10 o 
  -4   1   9     1099.10     1204.17     11.96 o 
  -3   1   9      798.59      759.35      8.60 o 
  -2   1   9      103.23      173.50      6.16 o 
  -1   1   9      474.84      529.94      7.83 o 
   0   1   9      357.22      395.82      8.03 o 
   1   1   9     1256.67     1234.28     17.55 o 
   2   1   9      675.33      683.39      7.66 o 
   3   1   9      270.08      303.77      8.63 o 
   4   1   9       17.78       24.10      5.23 o 
   5   1   9       36.67       33.17      5.42 o 
   6   1   9      938.66      981.06      8.03 o 
   7   1   9      637.28      645.96      7.54 o 
   8   1   9     4016.34     4033.30     44.78 o 
   9   1   9       36.46       36.52      5.73 o 
  10   1   9      221.42      222.87      6.51 o 
  11   1   9      102.39      108.56      5.52 o 
  12   1   9      169.00      171.27      5.99 o 
  13   1   9      275.55      279.14      6.02 o 
  14   1   9      833.63      810.02     10.69 o 
  15   1   9      177.56      185.08      7.06 o 
  16   1   9      298.06      308.34      7.53 o 
 -24   2   9       35.11       35.06      7.49 o 
 -23   2   9      222.91      219.39      7.42 o 
 -22   2   9      571.76      546.62     13.05 o 
 -21   2   9      179.74      183.82      6.20 o 
 -20   2   9      376.29      364.04      7.83 o 
 -19   2   9      246.74      242.49      7.43 o 
 -18   2   9      799.91      806.40      8.82 o 
 -17   2   9        2.57        0.56      5.17 o 
 -16   2   9      548.18      547.71     10.62 o 
 -15   2   9     2810.21     2836.40     38.95 o 
 -14   2   9       62.04       58.69      5.59 o 
 -13   2   9      471.57      523.74      7.13 o 
 -12   2   9     2667.68     2661.43     33.55 o 
 -11   2   9      870.56      926.68     14.96 o 
 -10   2   9        1.17        3.81      5.44 o 
  -9   2   9     2078.89     2125.96     18.55 o 
  -8   2   9      359.29      356.64     10.27 o 
  -7   2   9       14.66       18.16      5.40 o 
  -6   2   9     2346.23     2319.70     36.80 o 
  -5   2   9      223.98      240.17      6.60 o 
  -4   2   9      146.07      141.40      6.32 o 
  -3   2   9      383.08      383.99      7.18 o 
  -2   2   9     2589.42     2510.67     12.39 o 
  -1   2   9      345.92      386.98      6.64 o 
   0   2   9     1298.39     1300.02     18.84 o 
   1   2   9      506.18      543.20      9.96 o 
   2   2   9     1307.43     1203.85     21.71 o 
   3   2   9        0.10        5.71      4.93 o 
   4   2   9     2264.22     2217.87     18.03 o 
   5   2   9      329.88      329.87      6.74 o 
   6   2   9       72.20       74.55      5.30 o 
   7   2   9      601.08      605.40      7.35 o 
   8   2   9     2177.11     2172.40     14.59 o 
   9   2   9       52.47       52.83      5.56 o 
  10   2   9      364.59      362.21      8.19 o 
  11   2   9        5.62        9.29      5.69 o 
  12   2   9     1157.71     1147.35      9.06 o 
  13   2   9        0.46        7.11      5.70 o 
  14   2   9      531.95      523.01     11.74 o 
  15   2   9      175.51      182.92      6.93 o 
 -23   3   9      135.47      138.73     10.35 o 
 -22   3   9      722.85      699.65     10.52 o 
 -21   3   9      164.97      165.08      7.68 o 
 -20   3   9        5.52       15.87      6.86 o 
 -19   3   9      570.28      557.90     11.76 o 
 -18   3   9        3.55       13.13      6.63 o 
 -17   3   9      219.66      210.93      7.53 o 
 -16   3   9       63.78       77.81      7.07 o 
 -15   3   9     1347.56     1335.66     25.73 o 
 -14   3   9       55.11       44.84      5.38 o 
 -13   3   9      419.29      446.27      6.93 o 
 -12   3   9       61.88       62.07      5.70 o 
 -11   3   9      336.18      358.47      7.98 o 
 -10   3   9      357.10      359.96      6.92 o 
  -9   3   9     3898.85     3954.56     71.46 o 
  -8   3   9      431.86      420.03      8.05 o 
  -7   3   9        1.38        6.57      5.24 o 
  -6   3   9      110.61      105.52      6.49 o 
  -5   3   9       25.70       36.71      5.67 o 
  -4   3   9      572.49      619.78      9.79 o 
  -3   3   9      508.40      477.48      7.17 o 
  -2   3   9      855.68      907.99     13.48 o 
  -1   3   9     1322.50     1313.14      9.68 o 
   0   3   9      136.43      123.41      5.06 o 
   1   3   9      251.48      252.74      6.29 o 
   2   3   9       34.61       29.22      5.38 o 
   3   3   9      261.54      259.66      6.58 o 
   4   3   9      863.64      870.42     14.49 o 
   5   3   9     3271.32     3205.16     50.97 o 
   6   3   9      632.07      628.90     10.65 o 
   7   3   9      392.92      381.59      6.35 o 
   8   3   9      204.47      201.98      6.05 o 
   9   3   9       27.77       23.31      5.30 o 
  10   3   9      699.78      712.92      7.54 o 
  11   3   9      745.09      744.72      7.62 o 
  12   3   9      291.69      297.81      6.51 o 
  13   3   9       46.84       54.29      7.03 o 
  14   3   9       31.09       27.59      6.74 o 
 -21   4   9      120.05      128.34      6.17 o 
 -20   4   9      147.84      165.19      7.67 o 
 -19   4   9      467.13      455.11      8.39 o 
 -18   4   9        1.61        2.05      6.18 o 
 -17   4   9       70.41       68.63      7.70 o 
 -16   4   9      222.42      242.42      6.98 o 
 -15   4   9       49.47       46.94      6.74 o 
 -14   4   9      804.33      819.40     10.65 o 
 -13   4   9      951.32      915.83     18.71 o 
 -12   4   9       35.06       46.17      6.11 o 
 -11   4   9       83.89       93.86      6.21 o 
 -10   4   9      190.26      189.71      6.20 o 
  -9   4   9       70.80       89.32      6.04 o 
  -8   4   9      882.83      897.00     12.30 o 
  -7   4   9      647.65      618.66     13.49 o 
  -6   4   9      359.67      361.78      6.46 o 
  -5   4   9      282.49      292.59      5.95 o 
  -4   4   9      270.27      267.78      6.92 o 
  -3   4   9       16.76       26.94      5.29 o 
  -2   4   9      502.89      548.95      7.34 o 
  -1   4   9       27.88       28.39      5.34 o 
   0   4   9       78.75       81.79      5.39 o 
   1   4   9       50.87       46.17      5.32 o 
   2   4   9     1012.72      975.67     16.67 o 
   3   4   9      254.01      271.56      6.23 o 
   4   4   9      327.36      322.89      6.50 o 
   5   4   9      136.13      130.45      5.48 o 
   6   4   9       11.01        9.95      5.60 o 
   7   4   9     1055.72     1055.23     19.61 o 
   8   4   9        0.15       -3.16      5.34 o 
   9   4   9      112.97      123.48      6.19 o 
  10   4   9        5.70        9.81      5.82 o 
  11   4   9       55.17       57.34      6.00 o 
  12   4   9       12.17       17.79      5.77 o 
  13   4   9        0.51        4.28      5.94 o 
 -19   5   9       19.37       16.28      7.26 o 
 -18   5   9      207.79      201.98      7.37 o 
 -17   5   9      142.29      162.43      7.72 o 
 -16   5   9       48.31       59.05      7.44 o 
 -15   5   9       18.92       31.30      6.04 o 
 -14   5   9        4.13       15.30      6.58 o 
 -13   5   9        0.21       -5.21      5.21 o 
 -12   5   9      461.86      443.75      8.00 o 
 -11   5   9      103.17      103.74      6.42 o 
 -10   5   9       23.86       24.49      5.96 o 
  -9   5   9      192.09      182.83      7.38 o 
  -8   5   9      470.77      482.09      9.10 o 
  -7   5   9      396.46      405.69      7.05 o 
  -6   5   9      327.44      324.49      6.25 o 
  -5   5   9      133.54      147.86      5.96 o 
  -4   5   9      302.22      297.80      6.40 o 
  -3   5   9     1193.87     1208.02     16.74 o 
  -2   5   9       14.54       25.45      6.39 o 
  -1   5   9        5.57        7.98      5.94 o 
   0   5   9      243.93      248.15      6.54 o 
   1   5   9       13.95       14.51      5.93 o 
   2   5   9      181.60      183.79      5.68 o 
   3   5   9      681.50      691.93     13.38 o 
   4   5   9      281.13      283.65      6.33 o 
   5   5   9        3.33        2.94      5.32 o 
   6   5   9       70.33       72.39      5.91 o 
   7   5   9      206.68      234.62      6.67 o 
   8   5   9       82.22       92.82      7.14 o 
   9   5   9      362.19      340.48      7.16 o 
  10   5   9        0.05        9.25      6.90 o 
 -16   6   9      723.57      640.00     10.47 o 
 -15   6   9      104.40       99.25      6.64 o 
 -14   6   9       32.29       25.02      6.39 o 
 -13   6   9      170.37      175.70      8.35 o 
 -12   6   9        1.46        6.49      7.10 o 
 -11   6   9     1072.55     1036.39     19.53 o 
 -10   6   9      244.73      253.56      8.89 o 
  -9   6   9       39.96       47.18      6.80 o 
  -8   6   9       65.68       85.83      6.36 o 
  -7   6   9      235.31      236.37      7.04 o 
  -6   6   9      589.54      556.24     14.29 o 
  -5   6   9      792.26      769.35     10.21 o 
  -4   6   9        3.03       10.07      5.72 o 
  -3   6   9      176.87      180.47      6.50 o 
  -2   6   9      462.02      477.33      7.67 o 
  -1   6   9      197.37      221.07      6.94 o 
   0   6   9      736.05      703.45     10.58 o 
   1   6   9       29.21       29.50      6.86 o 
   2   6   9       16.96       18.08      6.92 o 
   3   6   9      139.27      131.75      6.06 o 
   4   6   9       20.92       26.28      5.71 o 
   5   6   9       83.24       77.97      6.18 o 
   6   6   9       54.74       48.60      5.70 o 
   7   6   9      168.97      168.93      6.92 o 
  -9   7   9       73.34       93.04      6.93 o 
  -8   7   9        1.21       10.26      5.58 o 
  -7   7   9       98.36       99.91      7.30 o 
  -6   7   9       81.93       75.58      6.55 o 
  -5   7   9      329.25      328.97      7.50 o 
  -4   7   9       37.02       31.38      6.50 o 
  -3   7   9        4.44        9.51      6.67 o 
  -2   7   9       41.48       41.28      6.68 o 
  -1   7   9        1.23        9.57      6.35 o 
   0   7   9        6.86       16.61      7.08 o 
 -25   0  10      431.70      455.42     11.71 o 
 -24   0  10      689.41      641.08     18.24 o 
 -23   0  10       75.79       84.49     10.02 o 
 -22   0  10      266.06      262.55     11.07 o 
 -21   0  10      406.77      397.93      8.97 o 
 -20   0  10       76.27       83.58      8.12 o 
 -19   0  10       55.84       53.03      8.87 o 
 -18   0  10     1159.94     1202.68     17.49 o 
 -17   0  10     1529.51     1570.70     46.63 o 
 -16   0  10       83.70       86.83      6.89 o 
 -15   0  10      442.60      458.11      9.76 o 
 -14   0  10       24.20       34.95      8.15 o 
 -13   0  10     1632.47     1572.61     28.90 o 
 -12   0  10      393.05      379.17      9.57 o 
 -11   0  10     2961.85     3178.26     43.35 o 
 -10   0  10     4730.84     4824.54    130.27 o 
  -9   0  10       41.42       45.70      8.17 o 
  -8   0  10     4264.50     4345.46     80.36 o 
  -7   0  10      285.35      280.44      9.84 o 
  -6   0  10        8.11       17.01      8.67 o 
  -5   0  10      557.28      560.77     17.75 o 
  -4   0  10      510.03      443.87     10.91 o 
  -3   0  10      200.53      192.80     10.65 o 
  -2   0  10      793.84      798.25     13.24 o 
  -1   0  10     1207.38     1276.42     15.47 o 
   0   0  10     2606.67     2652.91     57.87 o 
   1   0  10       30.24       49.49      9.94 o 
   2   0  10     2057.84     2090.91     21.52 o 
   3   0  10        0.23       -0.56      7.50 o 
   4   0  10       65.55       54.95      6.90 o 
   5   0  10     1094.05     1136.66     12.52 o 
   6   0  10     5817.58     5732.08     38.59 o 
   7   0  10     2026.20     1995.23     14.77 o 
   8   0  10     3025.15     3049.16     16.36 o 
   9   0  10      601.80      623.00     11.12 o 
  10   0  10        0.15        0.88      7.86 o 
  11   0  10       85.15       87.22      8.63 o 
  12   0  10      681.76      712.24     11.99 o 
  13   0  10      838.54      849.80     12.35 o 
  14   0  10      137.32      156.97      8.49 o 
  15   0  10        1.71        1.59      7.52 o 
 -24   1  10     1453.84     1374.95     27.21 o 
 -23   1  10      126.76      133.75      6.53 o 
 -22   1  10      449.66      425.88      7.53 o 
 -21   1  10      674.65      704.56      8.82 o 
 -20   1  10        8.18        8.43      5.92 o 
 -19   1  10       24.33       30.43      5.43 o 
 -18   1  10      246.14      264.56      6.27 o 
 -17   1  10      783.65      758.26      9.75 o 
 -16   1  10        9.71        6.47      5.54 o 
 -15   1  10       94.65      102.32      5.32 o 
 -14   1  10       43.35       46.83      5.49 o 
 -13   1  10      325.01      331.85      6.47 o 
 -12   1  10        7.23       18.03      5.78 o 
 -11   1  10     3748.82     3685.00     43.79 o 
 -10   1  10      247.49      254.29      6.75 o 
  -9   1  10        0.40        2.26      6.05 o 
  -8   1  10     2217.82     2250.27     27.64 o 
  -7   1  10      528.78      539.15      9.73 o 
  -6   1  10        2.91        2.81      5.72 o 
  -5   1  10     1937.61     1930.10     19.14 o 
  -4   1  10      442.18      451.92      8.30 o 
  -3   1  10       33.47       31.43      6.02 o 
  -2   1  10      175.83      163.23      6.35 o 
  -1   1  10       13.87       14.67      5.54 o 
   0   1  10      528.73      508.23      7.49 o 
   1   1  10      173.07      144.52      6.67 o 
   2   1  10      132.73      132.96      6.24 o 
   3   1  10      856.13      818.94      7.87 o 
   4   1  10      323.91      323.89      6.87 o 
   5   1  10       20.90       23.00      5.24 o 
   6   1  10      525.81      544.35      6.76 o 
   7   1  10      319.91      322.68      6.44 o 
   8   1  10      148.19      153.21      5.70 o 
   9   1  10      818.61      806.52      8.77 o 
  10   1  10      127.08      125.06      6.10 o 
  11   1  10      370.94      362.45      8.09 o 
  12   1  10      332.08      322.33      6.82 o 
  13   1  10      335.40      340.43      7.52 o 
  14   1  10       48.19       53.25      5.81 o 
  15   1  10      584.06      598.88     10.70 o 
 -24   2  10       28.76       28.80      7.37 o 
 -23   2  10      127.58      132.38      6.24 o 
 -22   2  10        1.90        3.68      6.21 o 
 -21   2  10      112.39      109.55      7.18 o 
 -20   2  10      111.70      118.98      6.04 o 
 -19   2  10        3.09        4.19      5.68 o 
 -18   2  10       31.44       28.00      5.63 o 
 -17   2  10       33.50       25.19      6.36 o 
 -16   2  10        7.77       15.49      5.76 o 
 -15   2  10       66.27       73.33      6.66 o 
 -14   2  10      354.47      364.34      6.96 o 
 -13   2  10      136.24      164.11      5.59 o 
 -12   2  10      995.52     1009.84     15.19 o 
 -11   2  10      142.80      133.99      5.54 o 
 -10   2  10       82.73       93.82      6.15 o 
  -9   2  10      821.71      842.28     15.87 o 
  -8   2  10     1984.47     2026.46     41.74 o 
  -7   2  10      438.70      446.35     10.67 o 
  -6   2  10      215.26      203.75      6.36 o 
  -5   2  10      344.17      331.24      6.61 o 
  -4   2  10        1.87        3.56      5.76 o 
  -3   2  10        4.98        6.06      5.47 o 
  -2   2  10       95.94      107.28      6.08 o 
  -1   2  10      197.10      200.49      6.58 o 
   0   2  10      329.20      350.80      7.28 o 
   1   2  10      438.43      464.91      6.42 o 
   2   2  10      134.36      148.30      6.07 o 
   3   2  10      244.99      266.87      6.54 o 
   4   2  10      503.44      486.22      6.80 o 
   5   2  10      214.95      211.01      5.38 o 
   6   2  10      697.77      654.95     12.17 o 
   7   2  10     1522.97     1519.93     14.90 o 
   8   2  10      404.38      396.43      7.83 o 
   9   2  10      439.88      429.58      7.02 o 
  10   2  10       85.10       82.41      6.12 o 
  11   2  10      145.74      144.35      6.11 o 
  12   2  10       93.53       92.43      6.37 o 
  13   2  10      107.31       93.43      6.44 o 
  14   2  10        0.00       10.04      6.28 o 
 -23   3  10       14.44       18.87      8.49 o 
 -22   3  10      468.64      448.04      8.60 o 
 -21   3  10      277.02      284.93      7.86 o 
 -20   3  10      353.39      335.88      8.05 o 
 -19   3  10       39.21       48.53      7.10 o 
 -18   3  10       37.05       33.29      6.06 o 
 -17   3  10      126.03      124.94      8.52 o 
 -16   3  10      325.88      337.75      7.12 o 
 -15   3  10      156.04      165.13      6.39 o 
 -14   3  10        5.61       13.65      5.51 o 
 -13   3  10      190.59      202.52      7.33 o 
 -12   3  10        0.40        1.00      5.87 o 
 -11   3  10      885.36      844.43     12.77 o 
 -10   3  10      159.25      185.19      6.95 o 
  -9   3  10        0.47        2.55      5.53 o 
  -8   3  10      676.72      705.82     10.30 o 
  -7   3  10      210.07      196.78      7.14 o 
  -6   3  10      896.70      961.89     19.19 o 
  -5   3  10      245.79      250.50      5.68 o 
  -4   3  10      243.09      269.39      6.32 o 
  -3   3  10      224.79      232.30      6.09 o 
  -2   3  10       47.73       62.42      5.88 o 
  -1   3  10       33.93       36.53      5.70 o 
   0   3  10      650.03      620.96      8.93 o 
   1   3  10      723.51      706.54      7.35 o 
   2   3  10      214.07      203.69      6.57 o 
   3   3  10      409.85      395.03      6.83 o 
   4   3  10       44.92       51.14      5.46 o 
   5   3  10        5.46       13.08      5.39 o 
   6   3  10      411.89      407.38      6.29 o 
   7   3  10      279.49      263.75      5.92 o 
   8   3  10      263.47      256.74      6.98 o 
   9   3  10      114.46      127.26      6.44 o 
  10   3  10       29.47       28.72      6.28 o 
  11   3  10       32.43       45.41      6.42 o 
  12   3  10       19.54       22.79      6.79 o 
  13   3  10       52.40       58.54      6.35 o 
 -21   4  10      445.24      434.11     15.77 o 
 -20   4  10      127.37      131.40      7.73 o 
 -19   4  10       68.60       59.39      7.47 o 
 -18   4  10      194.62      184.58      7.98 o 
 -17   4  10      531.38      548.41     10.85 o 
 -16   4  10      191.97      191.32      7.09 o 
 -15   4  10      644.10      591.07      8.18 o 
 -14   4  10      584.73      607.38     10.53 o 
 -13   4  10      726.19      756.87     18.31 o 
 -12   4  10       46.79       47.34      6.89 o 
 -11   4  10      121.30      126.00      7.06 o 
 -10   4  10      130.81      144.78      6.67 o 
  -9   4  10        3.07        9.07      6.01 o 
  -8   4  10      910.06      906.05     14.93 o 
  -7   4  10      909.08      891.68     17.41 o 
  -6   4  10      413.97      406.56      6.22 o 
  -5   4  10       46.29       52.00      6.08 o 
  -4   4  10     1835.16     1909.81     29.52 o 
  -3   4  10      510.44      493.27      9.71 o 
  -2   4  10     1825.84     1843.84     23.39 o 
  -1   4  10      178.02      192.30      6.38 o 
   0   4  10      269.11      239.98      5.77 o 
   1   4  10      127.67      125.67      6.10 o 
   2   4  10     1115.43     1062.21     10.58 o 
   3   4  10      405.04      413.91     11.53 o 
   4   4  10       27.21       35.80      5.64 o 
   5   4  10      353.15      344.17      6.87 o 
   6   4  10      373.68      355.51      7.05 o 
   7   4  10       42.53       46.39      6.00 o 
   8   4  10       42.11       49.85      6.03 o 
   9   4  10      114.80      118.14      6.52 o 
  10   4  10      343.29      321.43      6.46 o 
  11   4  10      203.05      183.87      6.65 o 
 -18   5  10      541.98      570.29      9.69 o 
 -17   5  10      933.34      877.13      9.18 o 
 -16   5  10       24.74       24.98      7.68 o 
 -15   5  10      292.16      263.21      7.13 o 
 -14   5  10       25.24       34.58      5.51 o 
 -13   5  10       85.37       74.96      6.70 o 
 -12   5  10      258.08      280.94     10.23 o 
 -11   5  10      899.39      905.83     15.95 o 
 -10   5  10      285.93      282.97      7.63 o 
  -9   5  10       40.07       49.97      6.88 o 
  -8   5  10        8.96       16.46      7.01 o 
  -7   5  10      220.20      221.27      6.12 o 
  -6   5  10      133.40      145.67      5.94 o 
  -5   5  10        4.84       14.21      6.16 o 
  -4   5  10      106.10      110.95      6.36 o 
  -3   5  10      296.91      283.05      6.50 o 
  -2   5  10      106.16      109.80      7.20 o 
  -1   5  10      453.27      459.40      7.32 o 
   0   5  10       38.56       41.90      6.25 o 
   1   5  10       18.91       26.31      5.69 o 
   2   5  10      496.27      513.20      7.90 o 
   3   5  10       89.07       90.82      6.22 o 
   4   5  10      137.77      145.01      6.63 o 
   5   5  10     1390.86     1378.10     18.00 o 
   6   5  10     1064.85     1038.69     15.20 o 
   7   5  10        0.36        5.01      6.48 o 
   8   5  10       45.54       53.40      6.91 o 
   9   5  10      193.03      195.86      6.86 o 
 -15   6  10       41.77       60.03     10.13 o 
 -14   6  10      145.06      154.06      8.08 o 
 -13   6  10       46.91       40.39      7.21 o 
 -12   6  10        2.16       10.08      6.82 o 
 -11   6  10      281.93      276.83      7.60 o 
 -10   6  10      303.34      289.46     10.18 o 
  -9   6  10       53.29       60.23      5.98 o 
  -8   6  10       79.72       80.42      6.63 o 
  -7   6  10       27.75       35.59      6.64 o 
  -6   6  10       21.07       16.83      6.75 o 
  -5   6  10      427.77      431.63      8.05 o 
  -4   6  10      701.40      682.32      7.04 o 
  -3   6  10      180.74      182.40      6.40 o 
  -2   6  10      233.59      244.74      7.00 o 
  -1   6  10      136.62      124.92      6.44 o 
   0   6  10       36.64       40.18      6.31 o 
   1   6  10      281.78      291.56      7.62 o 
   2   6  10      102.70      109.91      7.30 o 
   3   6  10      116.86      117.31      7.23 o 
   4   6  10       48.37       44.76      6.40 o 
   5   6  10       41.80       39.14      6.87 o 
 -24   1  11       34.88       53.36      7.34 o 
 -23   1  11       38.05       45.67      6.94 o 
 -22   1  11      334.01      329.37      6.39 o 
 -21   1  11      517.87      507.28      8.17 o 
 -20   1  11      146.03      156.94      6.33 o 
 -19   1  11     1992.17     1894.65     15.70 o 
 -18   1  11      242.69      226.10      6.29 o 
 -17   1  11       39.64       38.85      5.87 o 
 -16   1  11        5.03       -1.25      5.57 o 
 -15   1  11      196.82      189.28      6.08 o 
 -14   1  11      106.11      113.14      5.69 o 
 -13   1  11     1320.85     1292.09     12.18 o 
 -12   1  11      183.27      183.47      5.98 o 
 -11   1  11       33.24       35.11      5.33 o 
 -10   1  11      216.28      215.32      5.81 o 
  -9   1  11        0.19        2.08      5.59 o 
  -8   1  11     1077.05     1023.91     15.15 o 
  -7   1  11     1032.67      970.30     12.78 o 
  -6   1  11     1290.55     1243.28     10.14 o 
  -5   1  11      485.35      444.12     11.06 o 
  -4   1  11      387.29      432.33      7.85 o 
  -3   1  11      415.10      423.15      8.54 o 
  -2   1  11      420.79      446.47      7.91 o 
  -1   1  11      248.01      228.90      6.73 o 
   0   1  11      302.18      317.76      8.15 o 
   1   1  11        0.13       -1.07      6.71 o 
   2   1  11      504.53      481.44      8.49 o 
   3   1  11      590.80      571.20      7.15 o 
   4   1  11       33.69       36.50      5.67 o 
   5   1  11      191.75      207.35      6.49 o 
   6   1  11      343.92      374.45      6.66 o 
   7   1  11        6.12        6.89      5.41 o 
   8   1  11       83.14      101.16      6.68 o 
   9   1  11       51.27       56.52      6.27 o 
  10   1  11        8.27       14.23      6.33 o 
  11   1  11      116.01      111.91      6.21 o 
  12   1  11        0.35        5.71      5.85 o 
  13   1  11      448.41      446.46      6.90 o 
 -23   2  11      840.85      802.89     15.37 o 
 -22   2  11       51.95       57.59      6.83 o 
 -21   2  11       18.10       20.85      7.06 o 
 -20   2  11      629.63      651.81     12.55 o 
 -19   2  11      151.59      152.40      5.89 o 
 -18   2  11        6.65        0.60      6.11 o 
 -17   2  11     2147.29     2050.19     19.61 o 
 -16   2  11      388.17      414.88      7.68 o 
 -15   2  11      728.75      762.91     13.77 o 
 -14   2  11       25.06       35.92      5.84 o 
 -13   2  11      474.13      473.17      7.48 o 
 -12   2  11      421.41      421.79      7.53 o 
 -11   2  11       56.48       61.31      5.64 o 
 -10   2  11     1782.01     1808.90     17.40 o 
  -9   2  11     2512.17     2548.44     55.16 o 
  -8   2  11      179.83      167.84      6.26 o 
  -7   2  11      560.14      568.56      8.97 o 
  -6   2  11     2021.43     1946.91     24.14 o 
  -5   2  11      159.64      151.99      6.51 o 
  -4   2  11     1062.69     1141.29     11.27 o 
  -3   2  11     1059.45     1087.89     10.16 o 
  -2   2  11       19.86       25.55      5.74 o 
  -1   2  11       37.20       43.19      6.52 o 
   0   2  11     1007.59     1013.52     11.98 o 
   1   2  11       78.82       88.86      6.27 o 
   2   2  11      114.77      112.85      6.42 o 
   3   2  11      467.21      456.25      7.24 o 
   4   2  11     2763.25     2721.04     34.73 o 
   5   2  11       90.23      100.65      5.62 o 
   6   2  11     1343.06     1336.20      8.67 o 
   7   2  11      291.55      298.25      6.43 o 
   8   2  11      396.53      378.93      6.92 o 
   9   2  11        0.52        1.97      5.85 o 
  10   2  11      927.34      895.61     12.23 o 
  11   2  11      229.03      242.48      7.49 o 
  12   2  11       53.24       47.25      6.63 o 
  13   2  11      105.85      117.48      7.18 o 
 -22   3  11      336.93      344.66      9.12 o 
 -21   3  11        7.73        4.42      7.66 o 
 -20   3  11      778.51      775.61      9.27 o 
 -19   3  11      176.71      177.62      6.87 o 
 -18   3  11       22.68       38.86      7.29 o 
 -17   3  11     1069.01      990.58     22.13 o 
 -16   3  11      276.52      277.73      8.32 o 
 -15   3  11      157.46      165.04      7.16 o 
 -14   3  11        0.13        4.91      7.12 o 
 -13   3  11      506.68      505.11      9.14 o 
 -12   3  11       31.81       33.88      6.05 o 
 -11   3  11        7.61       10.27      5.65 o 
 -10   3  11     1451.53     1462.43     26.07 o 
  -9   3  11     1364.13     1377.15     24.99 o 
  -8   3  11       26.20       27.79      6.23 o 
  -7   3  11      158.07      163.84      6.59 o 
  -6   3  11       12.80       19.78      5.83 o 
  -5   3  11     1090.83     1096.13     12.87 o 
  -4   3  11     1298.16     1342.46     11.67 o 
  -3   3  11     2221.23     2247.85     11.36 o 
  -2   3  11      366.91      356.98      6.62 o 
  -1   3  11      206.85      201.18      6.04 o 
   0   3  11        3.27        6.35      5.04 o 
   1   3  11        0.32        3.07      5.21 o 
   2   3  11      336.36      344.23      7.77 o 
   3   3  11      271.21      252.87      6.22 o 
   4   3  11     1260.25     1232.10     16.88 o 
   5   3  11       15.49       20.66      5.37 o 
   6   3  11       44.73       51.57      5.56 o 
   7   3  11      282.85      301.89      6.87 o 
   8   3  11        3.38       10.13      6.38 o 
   9   3  11       63.28       74.78      6.31 o 
  10   3  11      212.98      206.57      6.36 o 
  11   3  11      568.36      551.24     11.07 o 
  12   3  11       41.41       46.37      7.93 o 
 -20   4  11       18.66       30.00      6.78 o 
 -19   4  11      249.78      216.90      8.17 o 
 -18   4  11       16.09       13.29      8.49 o 
 -17   4  11        1.09        9.55      6.32 o 
 -16   4  11      245.16      273.83      7.30 o 
 -15   4  11      333.23      310.26      7.64 o 
 -14   4  11      146.15      136.58      7.71 o 
 -13   4  11      200.83      208.13      7.02 o 
 -12   4  11      392.94      366.47      7.17 o 
 -11   4  11        0.04       -0.89      6.26 o 
 -10   4  11      575.96      581.02      9.65 o 
  -9   4  11      212.98      220.76      7.27 o 
  -8   4  11        1.44        7.94      6.09 o 
  -7   4  11     2361.23     2383.57     31.37 o 
  -6   4  11        7.86        5.81      4.68 o 
  -5   4  11      717.40      737.04      8.04 o 
  -4   4  11      598.30      581.23      7.65 o 
  -3   4  11       78.68       88.25      6.27 o 
  -2   4  11       13.22       14.64      6.19 o 
  -1   4  11      696.41      676.88     10.99 o 
   0   4  11       63.81       65.41      5.85 o 
   1   4  11       82.97       74.50      5.50 o 
   2   4  11      890.38      896.18     10.55 o 
   3   4  11       26.82       29.79      5.99 o 
   4   4  11     1111.79     1085.71     11.60 o 
   5   4  11      406.58      398.48      9.23 o 
   6   4  11      104.87      103.75      6.47 o 
   7   4  11        1.46        2.96      6.11 o 
   8   4  11      235.59      236.03      7.06 o 
   9   4  11       29.99       37.14      6.02 o 
  10   4  11      148.52      139.76      6.26 o 
 -18   5  11      842.02      822.52     20.19 o 
 -17   5  11       40.85       37.26      6.65 o 
 -16   5  11       91.72       96.34      5.69 o 
 -15   5  11        1.85        8.82      7.51 o 
 -14   5  11      173.34      176.21      9.30 o 
 -13   5  11      183.29      179.48      8.29 o 
 -12   5  11       18.93       26.96      7.87 o 
 -11   5  11      562.20      596.38     15.81 o 
 -10   5  11        4.61       13.76      7.04 o 
  -9   5  11       60.29       64.74      7.60 o 
  -8   5  11        7.90       12.67      6.09 o 
  -7   5  11       70.37       67.23      5.71 o 
  -6   5  11       28.08       32.64      5.95 o 
  -5   5  11      385.14      395.61      7.21 o 
  -4   5  11       85.02       82.82      6.36 o 
  -3   5  11      456.61      449.48      7.91 o 
  -2   5  11     1099.51     1099.15     10.62 o 
  -1   5  11      387.94      408.90      6.87 o 
   0   5  11      186.41      189.56      6.49 o 
   1   5  11       26.11       35.02      5.64 o 
   2   5  11        4.98        5.97      6.30 o 
   3   5  11      179.72      179.48      6.26 o 
   4   5  11       51.16       58.99      6.24 o 
   5   5  11       30.99       43.54      7.21 o 
   6   5  11       84.35       89.40      7.17 o 
   7   5  11        0.05        0.53      7.02 o 
 -13   6  11      443.99      436.20      7.84 o 
 -12   6  11      159.71      153.79      7.78 o 
 -11   6  11      434.59      435.60     12.82 o 
 -10   6  11        4.15        5.10      6.44 o 
  -9   6  11        9.33        9.58      6.08 o 
  -8   6  11       18.74       23.43      6.70 o 
  -7   6  11      170.65      163.87      7.60 o 
  -6   6  11       85.80       91.97      7.49 o 
  -5   6  11     1356.23     1371.26     12.65 o 
  -4   6  11     1033.58     1034.65     17.14 o 
  -3   6  11       16.38       18.76      6.66 o 
  -2   6  11      141.20      154.22      7.55 o 
  -1   6  11       25.50       30.90      6.65 o 
   0   6  11     1348.94     1315.66     13.86 o 
   1   6  11      417.02      405.80      7.69 o 
   2   6  11      353.63      356.08      7.70 o 
   3   6  11      172.88      150.41      8.55 o 
 -24   0  12       47.93       56.87     11.09 o 
 -23   0  12      264.07      280.63     11.83 o 
 -22   0  12      707.43      711.04     17.70 o 
 -21   0  12      531.48      476.49     11.01 o 
 -20   0  12       21.41       28.11      8.83 o 
 -19   0  12     1374.64     1245.24     28.70 o 
 -18   0  12      417.67      434.60     13.12 o 
 -17   0  12      639.01      522.68     10.64 o 
 -16   0  12      818.60      860.99     13.84 o 
 -15   0  12     1420.09     1354.98     30.85 o 
 -14   0  12      924.34      872.09     21.73 o 
 -13   0  12        0.11        4.38      8.20 o 
 -12   0  12      911.51      878.48     11.88 o 
 -11   0  12     1580.70     1669.39     32.82 o 
 -10   0  12      291.07      294.90      9.41 o 
  -9   0  12      154.47      139.11      8.90 o 
  -8   0  12     1193.24     1211.95     15.51 o 
  -7   0  12    10272.00    10777.80    295.76 o 
  -6   0  12     2385.32     2312.14     19.71 o 
  -5   0  12      986.63      931.84     14.65 o 
  -4   0  12      236.08      257.52     12.55 o 
  -3   0  12      278.98      316.21     12.52 o 
  -2   0  12      340.37      330.84     10.74 o 
  -1   0  12      448.42      486.77     15.98 o 
   0   0  12      549.70      517.01     11.60 o 
   1   0  12      778.42      717.38     11.55 o 
   2   0  12      545.01      507.56     11.60 o 
   3   0  12      222.38      177.18      9.47 o 
   4   0  12     1381.64     1393.54     17.73 o 
   5   0  12      574.57      579.29     10.79 o 
   6   0  12     2623.40     2502.90     15.37 o 
   7   0  12      133.08      142.64      9.44 o 
   8   0  12     1602.65     1521.71     13.69 o 
   9   0  12       35.86       28.76      9.80 o 
  10   0  12      365.41      316.29      9.40 o 
  11   0  12      704.90      687.50     12.36 o 
  12   0  12     1184.91     1240.85     20.60 o 
 -23   1  12        3.24        0.38      6.64 o 
 -22   1  12      593.20      629.97      7.93 o 
 -21   1  12      493.20      437.30      7.32 o 
 -20   1  12      130.20      119.34      6.66 o 
 -19   1  12      493.94      464.69      9.53 o 
 -18   1  12      910.89      913.34     11.22 o 
 -17   1  12       22.30       18.66      5.94 o 
 -16   1  12       49.72       74.07      5.53 o 
 -15   1  12      457.09      500.59      7.18 o 
 -14   1  12        1.40        3.33      5.85 o 
 -13   1  12       12.74       17.40      5.94 o 
 -12   1  12     1092.86     1064.97     14.69 o 
 -11   1  12       32.72       41.89      5.94 o 
 -10   1  12      443.19      440.35      7.77 o 
  -9   1  12      150.64      143.67      7.18 o 
  -8   1  12        0.15        2.17      6.30 o 
  -7   1  12     2991.88     2991.33     27.97 o 
  -6   1  12     2554.87     2587.87     14.06 o 
  -5   1  12     7561.39     7650.37     49.52 o 
  -4   1  12      171.65      176.05      8.49 o 
  -3   1  12      671.54      651.44     13.63 o 
  -2   1  12      245.96      251.03      8.08 o 
  -1   1  12      116.28      103.82      6.83 o 
   0   1  12       65.67       65.56      7.13 o 
   1   1  12     1947.44     1903.52     12.36 o 
   2   1  12      606.55      577.76      8.14 o 
   3   1  12      439.60      366.91      7.49 o 
   4   1  12       88.61      104.80      5.59 o 
   5   1  12      415.38      347.17      6.35 o 
   6   1  12       76.22       80.79      6.15 o 
   7   1  12        3.82        4.98      5.59 o 
   8   1  12       63.98       69.50      5.61 o 
   9   1  12      877.02      828.07      9.18 o 
  10   1  12        2.40        7.75      6.06 o 
  11   1  12      390.84      404.54      7.28 o 
  12   1  12      245.60      244.83      7.10 o 
 -23   2  12       12.51       15.14      6.84 o 
 -22   2  12        3.24        4.77      6.41 o 
 -21   2  12       30.21       29.89      6.87 o 
 -20   2  12        1.63        4.24      6.03 o 
 -19   2  12      422.44      416.31      7.61 o 
 -18   2  12      411.07      422.69      8.27 o 
 -17   2  12        8.63        8.45      6.20 o 
 -16   2  12       52.88       55.33      5.84 o 
 -15   2  12       56.74       40.99      5.58 o 
 -14   2  12        0.05        4.17      6.60 o 
 -13   2  12       63.70       70.67      5.58 o 
 -12   2  12      234.21      217.95      6.56 o 
 -11   2  12      236.16      219.83      7.21 o 
 -10   2  12      165.70      183.24      6.77 o 
  -9   2  12       97.30      107.83      6.84 o 
  -8   2  12        2.17        6.71      6.25 o 
  -7   2  12       18.77       19.05      5.78 o 
  -6   2  12      150.85      166.24      6.28 o 
  -5   2  12     1548.74     1617.92     23.51 o 
  -4   2  12      110.88      120.83      6.29 o 
  -3   2  12      307.08      278.04      7.05 o 
  -2   2  12      152.68      177.56      6.51 o 
  -1   2  12       50.01       45.23      6.59 o 
   0   2  12       89.84       92.37      6.79 o 
   1   2  12       84.41       94.51      6.28 o 
   2   2  12      670.25      650.42      9.06 o 
   3   2  12       24.60       27.88      6.17 o 
   4   2  12      198.60      195.51      6.44 o 
   5   2  12       19.51       26.97      6.68 o 
   6   2  12      175.71      172.57      6.34 o 
   7   2  12      148.56      150.98      5.87 o 
   8   2  12      830.75      790.71      9.29 o 
   9   2  12       31.52       37.24      6.04 o 
  10   2  12       12.82       27.48      6.73 o 
  11   2  12       17.70       21.47      6.70 o 
 -21   3  12        0.79        2.45      6.60 o 
 -20   3  12      469.77      451.73     13.77 o 
 -19   3  12       77.64       77.59      8.07 o 
 -18   3  12      254.03      257.92      9.27 o 
 -17   3  12        2.09       -3.36      6.21 o 
 -16   3  12      646.44      601.93      7.97 o 
 -15   3  12      289.29      276.58      7.53 o 
 -14   3  12        4.78       -0.95      6.00 o 
 -13   3  12       21.80       20.60      6.08 o 
 -12   3  12      140.94      149.51      6.45 o 
 -11   3  12       31.48       35.40      6.11 o 
 -10   3  12       63.34       69.27      6.53 o 
  -9   3  12      411.94      414.87      9.76 o 
  -8   3  12      155.55      177.88      7.83 o 
  -7   3  12     1358.37     1374.90     19.09 o 
  -6   3  12      632.81      638.94      8.66 o 
  -5   3  12        6.21       13.07      6.30 o 
  -4   3  12       58.19       61.36      6.00 o 
  -3   3  12      769.35      836.98     12.53 o 
  -2   3  12      759.86      764.84      8.07 o 
  -1   3  12       13.71       16.55      6.01 o 
   0   3  12      252.28      233.97      7.04 o 
   1   3  12      210.38      240.78      6.82 o 
   2   3  12       73.96       67.26      6.06 o 
   3   3  12      430.87      425.58      7.71 o 
   4   3  12      106.86      103.34      6.14 o 
   5   3  12       97.64      100.26      6.40 o 
   6   3  12      269.48      269.97      7.93 o 
   7   3  12     1280.23     1195.11     16.34 o 
   8   3  12        4.33       11.15      6.38 o 
   9   3  12        0.26       -0.17      6.92 o 
  10   3  12       13.74       16.52      6.20 o 
 -19   4  12      329.91      329.63      8.73 o 
 -18   4  12      370.91      380.77      8.56 o 
 -17   4  12       17.37       17.76      6.52 o 
 -16   4  12       50.93       71.08      8.04 o 
 -15   4  12      444.32      423.20     12.12 o 
 -14   4  12       95.51       96.58      6.51 o 
 -13   4  12       36.66       45.52      6.27 o 
 -12   4  12      789.33      808.60     21.91 o 
 -11   4  12     1594.76     1609.18     25.26 o 
 -10   4  12        6.35        8.28      6.03 o 
  -9   4  12       13.34       18.32      6.71 o 
  -8   4  12        0.62       -2.81      5.49 o 
  -7   4  12     1088.50     1067.04     17.17 o 
  -6   4  12      981.30      971.05     10.71 o 
  -5   4  12      185.24      189.13      6.22 o 
  -4   4  12       17.49       19.89      6.50 o 
  -3   4  12      129.75      133.40      6.97 o 
  -2   4  12      619.93      637.29     10.23 o 
  -1   4  12      556.75      535.45      9.42 o 
   0   4  12      194.03      203.57      6.93 o 
   1   4  12       53.56       63.92      6.39 o 
   2   4  12      745.46      708.53      7.85 o 
   3   4  12       19.07       18.96      5.94 o 
   4   4  12      401.72      392.09      8.73 o 
   5   4  12       98.53      114.26      6.81 o 
   6   4  12       34.04       38.28      6.30 o 
   7   4  12       84.68      102.35      6.90 o 
   8   4  12      746.27      736.37      9.33 o 
 -17   5  12        1.09       -4.26     22.01 o 
 -16   5  12      131.75      135.31      6.77 o 
 -15   5  12      313.35      306.96      8.46 o 
 -14   5  12      528.29      485.70     16.57 o 
 -13   5  12      127.85      129.92      8.09 o 
 -12   5  12     1031.72     1000.26     27.52 o 
 -11   5  12      391.97      394.91      8.53 o 
 -10   5  12      176.93      204.40      8.02 o 
  -9   5  12      775.70      757.51     10.96 o 
  -8   5  12       29.74       39.12      5.67 o 
  -7   5  12      441.01      424.93      7.56 o 
  -6   5  12      267.14      269.87      7.16 o 
  -5   5  12      450.03      465.96      9.78 o 
  -4   5  12        0.47        1.65      7.35 o 
  -3   5  12       20.20       27.38      5.89 o 
  -2   5  12        0.37        7.32      6.30 o 
  -1   5  12     1049.51     1026.96     10.28 o 
   0   5  12      130.12      127.21      6.23 o 
   1   5  12      106.33      117.47      7.27 o 
   2   5  12      316.32      307.98      7.11 o 
   3   5  12      170.51      177.12      7.75 o 
   4   5  12       66.44       80.62      6.82 o 
   5   5  12      230.13      241.98      6.79 o 
 -11   6  12      132.90      129.18      8.23 o 
 -10   6  12       53.49       55.51      6.81 o 
  -9   6  12      150.58      162.39      8.32 o 
  -8   6  12       65.63       77.76      8.62 o 
  -7   6  12        1.92       10.26      7.13 o 
  -6   6  12        2.42        4.42      6.81 o 
  -5   6  12      406.99      403.35      7.99 o 
  -4   6  12       46.94       39.82      7.20 o 
  -3   6  12      120.73      128.41      6.66 o 
  -2   6  12        7.16        8.02      7.05 o 
  -1   6  12      144.73      136.79      8.39 o 
 -23   1  13        0.38        3.83      7.30 o 
 -22   1  13      168.47      160.19      6.79 o 
 -21   1  13      447.23      402.62     11.04 o 
 -20   1  13      975.25      969.35     15.80 o 
 -19   1  13      206.23      214.58      7.06 o 
 -18   1  13        1.91        7.22      6.40 o 
 -17   1  13       38.13       33.24      6.60 o 
 -16   1  13      841.37      775.36     10.74 o 
 -15   1  13     1556.27     1530.15     21.80 o 
 -14   1  13      106.31      111.03      6.65 o 
 -13   1  13     2069.80     2128.14     25.93 o 
 -12   1  13       81.68       95.71      6.16 o 
 -11   1  13     1661.74     1674.59     19.46 o 
 -10   1  13      299.02      315.24      7.10 o 
  -9   1  13      623.83      681.30     13.38 o 
  -8   1  13      992.35      981.62      9.63 o 
  -7   1  13     3596.86     3664.70     33.42 o 
  -6   1  13      415.64      379.91      8.14 o 
  -5   1  13      441.25      439.33      8.72 o 
  -4   1  13       17.83       19.58      7.49 o 
  -3   1  13        0.29        5.68      7.05 o 
  -2   1  13      193.71      205.41      7.34 o 
  -1   1  13     3157.93     2983.81     44.28 o 
   0   1  13      736.96      641.88     10.47 o 
   1   1  13       16.40       24.05      6.39 o 
   2   1  13       69.99       80.53      7.18 o 
   3   1  13       35.18       23.97      6.57 o 
   4   1  13      670.98      600.30      9.03 o 
   5   1  13      296.27      293.98      7.46 o 
   6   1  13      129.65      145.34      6.52 o 
   7   1  13        4.24       11.11      7.25 o 
   8   1  13        5.49       11.84      5.94 o 
   9   1  13      188.96      206.13      7.16 o 
  10   1  13      378.52      386.29      7.48 o 
 -22   2  13        6.34        1.62      6.90 o 
 -21   2  13      475.24      451.79      8.25 o 
 -20   2  13      333.06      336.01      7.92 o 
 -19   2  13       84.40       69.83      6.87 o 
 -18   2  13      327.65      355.10      7.52 o 
 -17   2  13      344.45      347.27      7.03 o 
 -16   2  13      120.81      116.77      6.84 o 
 -15   2  13      396.96      343.43      6.95 o 
 -14   2  13     1713.50     1656.80     22.91 o 
 -13   2  13      203.36      237.90      7.50 o 
 -12   2  13      215.48      214.92      6.98 o 
 -11   2  13      888.96      917.90     18.13 o 
 -10   2  13      580.69      583.60     11.73 o 
  -9   2  13     5485.34     5545.38    100.31 o 
  -8   2  13      566.12      564.36      9.39 o 
  -7   2  13     2259.31     2323.10     44.72 o 
  -6   2  13      505.87      527.60     10.96 o 
  -5   2  13       98.56      106.58      6.97 o 
  -4   2  13      109.10      112.57      7.72 o 
  -3   2  13     2367.92     2349.46     23.75 o 
  -2   2  13        0.25        1.74      6.99 o 
  -1   2  13      157.22      198.59      7.31 o 
   0   2  13      451.93      404.57      7.21 o 
   1   2  13      414.11      361.00      7.05 o 
   2   2  13      211.94      228.89      6.93 o 
   3   2  13      360.35      394.42     11.49 o 
   4   2  13      455.59      412.98     10.56 o 
   5   2  13       55.25       62.61      6.10 o 
   6   2  13     1494.43     1346.68     15.10 o 
   7   2  13       46.19       41.95      6.13 o 
   8   2  13       45.78       43.21      7.76 o 
   9   2  13       92.32       82.20      6.06 o 
 -21   3  13       21.21       20.15      8.60 o 
 -20   3  13     1138.42     1133.48     17.47 o 
 -19   3  13       14.85        8.26      7.56 o 
 -18   3  13        1.27        7.10      7.94 o 
 -17   3  13     1007.16     1019.78     12.79 o 
 -16   3  13      275.43      229.14      8.25 o 
 -15   3  13       69.80       71.17      7.57 o 
 -14   3  13     2292.10     2214.88     21.64 o 
 -13   3  13      506.03      476.00      7.50 o 
 -12   3  13      369.23      387.01      7.04 o 
 -11   3  13      994.52     1029.16     19.16 o 
 -10   3  13       53.80       47.58      6.55 o 
  -9   3  13     2322.77     2316.68     34.05 o 
  -8   3  13     1087.57     1062.92     10.50 o 
  -7   3  13      809.28      825.55      8.70 o 
  -6   3  13      799.48      830.37      9.89 o 
  -5   3  13      604.51      634.18      8.68 o 
  -4   3  13        0.21        9.74      6.52 o 
  -3   3  13     3138.62     3161.92     40.35 o 
  -2   3  13       12.39       17.30      7.53 o 
  -1   3  13     1927.97     2021.95     14.66 o 
   0   3  13      189.71      168.22      6.39 o 
   1   3  13      643.92      601.67      8.35 o 
   2   3  13      146.37      156.21      7.20 o 
   3   3  13        6.35       14.45      5.77 o 
   4   3  13      265.18      259.69      7.45 o 
   5   3  13       18.53       21.38      5.91 o 
   6   3  13      394.46      360.77      7.15 o 
   7   3  13        0.43        4.89      7.35 o 
   8   3  13        4.47       11.01      6.49 o 
 -18   4  13        0.27        8.93      7.71 o 
 -17   4  13      191.32      198.38      8.52 o 
 -16   4  13      173.85      165.18      7.53 o 
 -15   4  13       45.26       44.49      7.10 o 
 -14   4  13      270.42      257.80     11.72 o 
 -13   4  13      184.07      156.28      7.78 o 
 -12   4  13       37.27       45.93      6.59 o 
 -11   4  13      714.50      707.29     12.38 o 
 -10   4  13        9.40       12.41      6.63 o 
  -9   4  13        2.37        3.02      5.31 o 
  -8   4  13       28.51       35.00      6.27 o 
  -7   4  13      353.45      366.48      7.37 o 
  -6   4  13        0.12        1.90      5.85 o 
  -5   4  13      134.58      139.53      6.53 o 
  -4   4  13      167.32      164.25      6.78 o 
  -3   4  13      171.35      177.24      7.24 o 
  -2   4  13      265.12      248.32      6.83 o 
  -1   4  13     1907.13     1873.99     14.99 o 
   0   4  13      176.52      189.66      7.60 o 
   1   4  13        3.29        5.28      6.55 o 
   2   4  13       36.15       32.45      6.21 o 
   3   4  13       39.18       42.57      7.33 o 
   4   4  13      753.90      666.98     11.07 o 
   5   4  13      309.53      317.13      7.27 o 
   6   4  13      361.09      354.43      8.08 o 
 -15   5  13       19.49       29.76      7.89 o 
 -14   5  13      194.55      169.69      8.36 o 
 -13   5  13       92.96       90.83      7.44 o 
 -12   5  13      354.23      323.77     11.86 o 
 -11   5  13      515.16      473.75     11.10 o 
 -10   5  13      211.83      202.68      7.26 o 
  -9   5  13      163.99      177.60      7.39 o 
  -8   5  13      227.85      231.53      7.46 o 
  -7   5  13      194.73      203.59      7.74 o 
  -6   5  13       52.68       58.63      6.34 o 
  -5   5  13      204.38      202.09      7.92 o 
  -4   5  13      292.88      301.04      8.33 o 
  -3   5  13       69.57       76.95      6.94 o 
  -2   5  13       17.12       16.43      7.04 o 
  -1   5  13      313.78      305.68      7.64 o 
   0   5  13      229.19      208.91      7.46 o 
   1   5  13      299.32      281.12      7.02 o 
   2   5  13        6.28        9.96      7.08 o 
 -22   0  14      770.19      767.52     15.58 o 
 -21   0  14       17.16       12.25      9.94 o 
 -20   0  14       25.15       14.65      9.93 o 
 -19   0  14      741.68      765.95     18.45 o 
 -18   0  14       23.68       31.55      7.74 o 
 -17   0  14      226.53      193.18     10.20 o 
 -16   0  14     2275.17     2122.93     47.86 o 
 -15   0  14        4.85        4.85      7.93 o 
 -14   0  14       31.24       32.34      9.19 o 
 -13   0  14     1628.82     1672.02     31.88 o 
 -12   0  14       56.25       62.67      8.06 o 
 -11   0  14       49.68       51.59     10.20 o 
 -10   0  14     3538.14     3295.30     31.67 o 
  -9   0  14     3659.86     3664.52     39.06 o 
  -8   0  14       76.60       71.33     12.29 o 
  -7   0  14       51.36       50.33     16.69 o 
  -6   0  14      217.29      216.08     10.89 o 
  -5   0  14     4356.97     4343.31     55.03 o 
  -4   0  14       88.62       96.12     15.98 o 
  -3   0  14     1519.90     1589.32     47.93 o 
  -2   0  14      787.47      736.46     27.69 o 
  -1   0  14      123.72      135.61     12.05 o 
   0   0  14      134.12      160.18     15.27 o 
   1   0  14       59.93       38.98     10.23 o 
   2   0  14      256.93      242.06     13.30 o 
   3   0  14      588.48      637.84     28.05 o 
   4   0  14     1358.57     1214.37     15.35 o 
   5   0  14      112.99      145.27     11.38 o 
   6   0  14       51.88       30.86      8.99 o 
   7   0  14        7.49        3.42      8.36 o 
   8   0  14      462.58      443.51     10.35 o 
   9   0  14       47.19       54.14     14.09 o 
 -22   1  14      497.46      524.21      8.93 o 
 -21   1  14      133.71      151.90      7.21 o 
 -20   1  14        0.83        7.60      6.99 o 
 -19   1  14      330.76      323.50      7.65 o 
 -18   1  14      989.30      867.88     11.17 o 
 -17   1  14       25.35       32.89      5.95 o 
 -16   1  14     1705.96     1614.30     17.68 o 
 -15   1  14      181.26      190.57      6.60 o 
 -14   1  14        1.44        1.05      6.12 o 
 -13   1  14      241.03      261.11      7.44 o 
 -12   1  14      177.41      160.98      6.80 o 
 -11   1  14        3.88        9.26      7.40 o 
 -10   1  14      783.50      755.91      9.71 o 
  -9   1  14      140.48      146.81      7.37 o 
  -8   1  14     1197.58     1180.39     10.52 o 
  -7   1  14       44.68       36.27      7.49 o 
  -6   1  14       19.88       22.29      8.32 o 
  -5   1  14     1192.82     1186.75     21.01 o 
  -4   1  14       36.79       33.95      6.82 o 
  -3   1  14     1675.99     1609.09     11.24 o 
  -2   1  14       23.93       18.95      6.82 o 
  -1   1  14       31.04       39.71      8.81 o 
   0   1  14      341.22      340.24     11.07 o 
   1   1  14     1020.21     1047.08     11.48 o 
   2   1  14      341.02      307.26      9.15 o 
   3   1  14      618.69      592.95      9.85 o 
   4   1  14      892.71      809.60      8.92 o 
   5   1  14      210.04      190.50      7.03 o 
   6   1  14       51.65       60.16      6.52 o 
   7   1  14        7.77       20.36      6.54 o 
   8   1  14      442.84      433.02      7.93 o 
 -21   2  14        8.79       11.90      7.36 o 
 -20   2  14      118.13      106.66      7.16 o 
 -19   2  14      108.34      113.02      7.28 o 
 -18   2  14      434.90      408.83      8.26 o 
 -17   2  14      116.26      114.40      7.06 o 
 -16   2  14        1.29        3.45      6.06 o 
 -15   2  14        2.71        7.74      6.43 o 
 -14   2  14       87.69       81.25      6.54 o 
 -13   2  14        1.05        6.29      5.78 o 
 -12   2  14      735.03      722.54     14.19 o 
 -11   2  14       11.16       17.82      6.91 o 
 -10   2  14      165.31      158.15      8.27 o 
  -9   2  14      239.52      259.49      7.99 o 
  -8   2  14      308.53      296.67      7.52 o 
  -7   2  14        8.27        9.82      7.44 o 
  -6   2  14      120.97      117.99      7.70 o 
  -5   2  14      331.90      353.07      7.88 o 
  -4   2  14      730.28      732.51      9.67 o 
  -3   2  14      426.80      418.70      8.10 o 
  -2   2  14        4.65        0.72      6.82 o 
  -1   2  14      502.39      500.36      8.62 o 
   0   2  14      114.30      107.44      7.40 o 
   1   2  14      314.30      318.76      8.15 o 
   2   2  14      154.73      128.43      7.22 o 
   3   2  14        1.30        5.08      6.88 o 
   4   2  14       76.87       62.95      7.30 o 
   5   2  14      119.38      124.97      7.61 o 
   6   2  14       28.76       27.45      7.47 o 
   7   2  14       97.65      104.44      6.87 o 
 -19   3  14        0.51        4.15      7.93 o 
 -18   3  14       50.38       50.75      7.47 o 
 -17   3  14       62.06       69.96      8.61 o 
 -16   3  14       44.85       46.32      7.51 o 
 -15   3  14        5.93       12.63      7.44 o 
 -14   3  14      593.71      545.09     11.68 o 
 -13   3  14        0.08        0.76      6.60 o 
 -12   3  14      105.27      106.19      6.29 o 
 -11   3  14      152.37      146.45      6.92 o 
 -10   3  14      797.93      771.81     11.94 o 
  -9   3  14      213.44      209.33      7.86 o 
  -8   3  14        0.25        4.85      6.62 o 
  -7   3  14      426.55      473.52      7.76 o 
  -6   3  14      145.42      141.45      7.28 o 
  -5   3  14       22.33       25.61      5.96 o 
  -4   3  14       14.35       15.05      7.46 o 
  -3   3  14       68.32       59.98      7.25 o 
  -2   3  14       57.70       63.20      6.95 o 
  -1   3  14      296.52      292.19      7.91 o 
   0   3  14      586.86      537.78      9.26 o 
   1   3  14       45.29       51.86      6.89 o 
   2   3  14       73.76       65.90      6.96 o 
   3   3  14       80.11       81.86      6.77 o 
   4   3  14      166.95      155.30      7.31 o 
   5   3  14       13.43       17.82      6.07 o 
   6   3  14       20.73       20.93      6.67 o 
 -17   4  14        0.10        3.76      7.70 o 
 -16   4  14      294.96      273.24      7.87 o 
 -15   4  14       67.32       72.56      7.54 o 
 -14   4  14      417.11      405.47     12.07 o 
 -13   4  14      551.50      524.21     12.14 o 
 -12   4  14      636.37      623.23      9.52 o 
 -11   4  14      557.68      547.85     20.80 o 
 -10   4  14      164.79      171.89      6.84 o 
  -9   4  14     1961.94     1929.85     31.85 o 
  -8   4  14       58.79       73.50      7.74 o 
  -7   4  14      355.82      363.17      8.32 o 
  -6   4  14      269.38      276.58      7.87 o 
  -5   4  14      914.30      863.71      9.48 o 
  -4   4  14        2.97       11.62      6.72 o 
  -3   4  14       18.81       21.10      6.73 o 
  -2   4  14       97.28       94.75      6.32 o 
  -1   4  14       43.29       41.98      8.13 o 
   0   4  14      456.46      447.55      7.69 o 
   1   4  14      220.00      228.89      7.60 o 
   2   4  14       61.73       60.08      7.12 o 
   3   4  14       46.08       40.22      7.20 o 
 -12   5  14       69.02       70.74      7.44 o 
 -11   5  14       11.32       21.28      7.35 o 
 -10   5  14      364.31      329.85      7.30 o 
  -9   5  14     1006.61      996.06     10.72 o 
  -8   5  14       40.41       29.72      6.87 o 
  -7   5  14      183.41      179.49      7.03 o 
  -6   5  14       27.87       35.88      7.11 o 
  -5   5  14       55.04       52.24      8.05 o 
  -4   5  14       38.19       46.00      8.05 o 
  -3   5  14     1105.28     1072.67      9.61 o 
  -2   5  14       83.73       85.95      7.35 o 
  -1   5  14        4.33        5.14      8.35 o 
 -21   1  15       88.27       96.10      8.16 o 
 -20   1  15        7.91       15.54      7.24 o 
 -19   1  15       78.49       87.83      6.82 o 
 -18   1  15      548.17      511.55      8.27 o 
 -17   1  15       70.89       67.68      7.27 o 
 -16   1  15       15.63       16.57      6.88 o 
 -15   1  15      134.42      150.79      7.32 o 
 -14   1  15      832.54      810.90      9.15 o 
 -13   1  15        7.73        9.05      7.27 o 
 -12   1  15       51.42       51.53      7.53 o 
 -11   1  15      113.55      114.08      7.72 o 
 -10   1  15       86.50       93.04      6.69 o 
  -9   1  15      216.52      216.20      8.01 o 
  -8   1  15        0.60        3.12      7.69 o 
  -7   1  15      261.41      247.37     11.38 o 
  -6   1  15       39.09       47.33      8.68 o 
  -5   1  15        0.33       -0.98      7.06 o 
  -4   1  15       13.29       25.61      7.93 o 
  -3   1  15      333.14      342.46     12.46 o 
  -2   1  15      725.56      701.80      9.88 o 
  -1   1  15      681.02      696.76     11.99 o 
   0   1  15       47.47       53.47      7.36 o 
   1   1  15        8.21        6.85      8.96 o 
   2   1  15      148.25      132.91      7.73 o 
   3   1  15       54.33       67.65      9.63 o 
   4   1  15      288.45      273.36      8.54 o 
   5   1  15      311.17      314.11      9.01 o 
   6   1  15      214.93      177.54      8.40 o 
 -20   2  15       15.34       20.28      7.52 o 
 -19   2  15       39.10       45.83      7.09 o 
 -18   2  15      212.08      211.52      7.72 o 
 -17   2  15      103.02      115.81      7.60 o 
 -16   2  15       96.48       88.81      7.14 o 
 -15   2  15      795.08      765.00     11.47 o 
 -14   2  15      202.82      206.37      7.36 o 
 -13   2  15       15.82       15.73      6.61 o 
 -12   2  15      772.22      753.95     10.15 o 
 -11   2  15      963.49      941.22     11.59 o 
 -10   2  15      101.13       96.23      6.63 o 
  -9   2  15      974.64      941.46     11.61 o 
  -8   2  15      905.87      924.26     16.72 o 
  -7   2  15      550.63      512.87      8.17 o 
  -6   2  15        0.09       10.58      7.84 o 
  -5   2  15      968.91      969.45     10.13 o 
  -4   2  15       67.94       70.55      7.44 o 
  -3   2  15      545.35      534.49      9.69 o 
  -2   2  15      242.34      267.75      7.37 o 
  -1   2  15      100.83      114.63      7.21 o 
   0   2  15       11.53        5.87      7.55 o 
   1   2  15        1.47       14.87      7.96 o 
   2   2  15      517.33      517.07      9.06 o 
   3   2  15      222.08      222.50      9.22 o 
   4   2  15      117.84       93.28      7.81 o 
   5   2  15        8.35       22.27      8.59 o 
 -18   3  15      305.90      299.71      8.44 o 
 -17   3  15      376.42      359.00      8.47 o 
 -16   3  15        0.69        4.77      7.35 o 
 -15   3  15       22.78       24.68      7.34 o 
 -14   3  15      345.70      330.56      7.90 o 
 -13   3  15        0.31        3.55      6.66 o 
 -12   3  15      373.50      347.03      8.42 o 
 -11   3  15      190.27      200.20      6.63 o 
 -10   3  15        7.84       10.35      6.02 o 
  -9   3  15       26.19       34.67      7.46 o 
  -8   3  15      326.53      346.96      8.17 o 
  -7   3  15        4.29        4.70      7.83 o 
  -6   3  15       66.46       72.27      7.48 o 
  -5   3  15      532.59      521.94      8.07 o 
  -4   3  15       73.38       80.06      8.25 o 
  -3   3  15      229.82      228.18      7.77 o 
  -2   3  15      299.56      313.22      8.37 o 
  -1   3  15      341.38      352.64      8.94 o 
   0   3  15        2.96        1.31      7.18 o 
   1   3  15      464.00      475.60      9.10 o 
   2   3  15      552.61      519.47      8.88 o 
   3   3  15      118.26      117.67      7.41 o 
 -15   4  15      133.53      150.76      9.06 o 
 -14   4  15      592.63      573.33     42.76 o 
 -13   4  15       13.33       12.72      8.01 o 
 -12   4  15       33.43       50.11      7.45 o 
 -11   4  15       84.81       90.15      6.83 o 
 -10   4  15      132.97      143.72      6.96 o 
  -9   4  15        4.96        7.54      6.92 o 
  -8   4  15       57.47       53.74      7.15 o 
  -7   4  15        0.00        0.63      7.79 o 
  -6   4  15       12.84       16.53      7.27 o 
  -5   4  15       57.12       67.35      7.49 o 
  -4   4  15       91.63      104.80      7.64 o 
  -3   4  15      208.21      192.13      8.36 o 
  -2   4  15        2.48       10.00      7.49 o 
  -1   4  15      177.35      182.57      7.67 o 
   0   4  15       39.02       42.02      8.29 o 
 -19   0  16      561.78      535.56     12.97 o 
 -18   0  16      185.81      169.18     11.18 o 
 -17   0  16       85.74       87.53      9.38 o 
 -16   0  16      756.77      767.47     12.38 o 
 -15   0  16      166.33      150.49      9.77 o 
 -14   0  16      133.25      133.94     10.08 o 
 -13   0  16     2286.59     2249.22     22.45 o 
 -12   0  16      327.65      282.96     49.71 o 
 -11   0  16      440.92      444.55     39.41 o 
 -10   0  16     2763.93     2732.14     45.45 o 
  -9   0  16      406.21      413.64     23.79 o 
  -8   0  16       13.46       29.13     13.30 o 
  -7   0  16     1141.59     1101.51     18.46 o 
  -6   0  16        3.66        5.53     12.80 o 
  -5   0  16      526.36      571.77     29.82 o 
  -4   0  16     1549.15     1441.67     32.31 o 
  -3   0  16      164.28      161.19     15.98 o 
  -2   0  16       69.72       48.79     10.51 o 
  -1   0  16       40.88       55.23     10.89 o 
   0   0  16        2.18       -2.70     11.41 o 
   1   0  16     1125.90     1029.65     14.06 o 
   2   0  16      206.39      190.27     13.12 o 
   3   0  16       91.45      131.53     10.51 o 
   4   0  16      548.67      510.02     12.55 o 
 -19   1  16       15.70       14.20      6.95 o 
 -18   1  16       84.84       99.29      7.75 o 
 -17   1  16      104.01       94.58      6.64 o 
 -16   1  16      299.02      285.79      8.33 o 
 -15   1  16      105.16      101.44      7.69 o 
 -14   1  16        2.83        7.16      7.59 o 
 -13   1  16      608.91      578.33      9.37 o 
 -12   1  16      402.14      378.38     10.64 o 
 -11   1  16      265.86      276.76      9.52 o 
 -10   1  16     1267.17     1265.68     12.87 o 
  -9   1  16       29.90       39.09      8.49 o 
  -8   1  16       34.13       37.71      8.29 o 
  -7   1  16       23.12       19.67      8.36 o 
  -6   1  16       14.73       14.51      6.85 o 
  -5   1  16        2.99        3.17      9.04 o 
  -4   1  16     1109.45     1195.87     29.84 o 
  -3   1  16      108.78      126.25      7.38 o 
  -2   1  16       77.67       74.61      6.83 o 
  -1   1  16        2.97       -3.43      6.96 o 
   0   1  16      203.02      204.57     11.29 o 
   1   1  16      347.91      344.51     10.54 o 
   2   1  16      168.04      132.18      8.63 o 
   3   1  16      713.53      690.32      9.29 o 
   4   1  16       38.37       42.96     14.06 o 
 -18   2  16       24.09       18.48      7.35 o 
 -17   2  16      349.92      321.87      8.15 o 
 -16   2  16       38.41       40.65      7.21 o 
 -15   2  16      208.84      209.04      7.61 o 
 -14   2  16      254.37      264.22      7.86 o 
 -13   2  16       28.32       37.66      7.86 o 
 -12   2  16      812.71      801.18      9.81 o 
 -11   2  16      570.41      575.85     11.36 o 
 -10   2  16        2.16        1.21      8.37 o 
  -9   2  16       25.54       19.20      7.45 o 
  -8   2  16      419.84      412.55      8.64 o 
  -7   2  16      113.04      110.95      7.72 o 
  -6   2  16      199.15      200.07     14.04 o 
  -5   2  16       79.35       79.79      8.55 o 
  -4   2  16       45.26       38.03      7.93 o 
  -3   2  16       68.03       76.68      8.79 o 
  -2   2  16      132.75      126.40      8.74 o 
  -1   2  16        1.20        2.78      7.22 o 
   0   2  16       38.75       29.65      8.92 o 
   1   2  16       10.90       15.39      7.43 o 
   2   2  16      332.08      335.44     10.24 o 
 -16   3  16      572.80      556.64      9.60 o 
 -15   3  16       70.15       87.53      8.35 o 
 -14   3  16        0.84        5.87      7.38 o 
 -13   3  16       17.40       16.39      6.92 o 
 -12   3  16        0.83       -2.45      7.35 o 
 -11   3  16        0.51        7.22      8.00 o 
 -10   3  16       62.93       70.74      8.75 o 
  -9   3  16       15.56       19.50      9.33 o 
  -8   3  16      666.41      641.97     10.01 o 
  -7   3  16      143.41      155.42      8.11 o 
  -6   3  16        6.51        4.59      6.99 o 
  -5   3  16      148.93      179.88      8.04 o 
  -4   3  16      390.56      410.48      9.03 o 
  -3   3  16        1.13        5.67      7.93 o 
  -2   3  16        7.95       13.90      7.52 o 
  -1   3  16      104.87       96.25      6.87 o 
   0   3  16      144.59      143.49      8.66 o 
 -11   4  16      181.56      163.78     11.82 o 
 -10   4  16       15.03       15.17      8.06 o 
  -9   4  16      188.01      197.91      8.76 o 
  -8   4  16      220.71      216.27      8.54 o 
  -7   4  16      248.23      274.61     10.37 o 
  -6   4  16      362.88      365.77      9.58 o 
  -5   4  16       44.57       55.99      8.64 o 
 -17   1  17      181.39      189.09      8.22 o 
 -16   1  17       61.63       66.50      7.80 o 
 -15   1  17      111.26      107.83      8.46 o 
 -14   1  17        0.12        0.31      8.15 o 
 -13   1  17      109.07       93.40      8.52 o 
 -12   1  17      320.47      320.92     13.21 o 
 -11   1  17       18.83       24.43      8.62 o 
 -10   1  17        7.26       18.93      8.68 o 
  -9   1  17        3.78       13.41      8.88 o 
  -8   1  17      289.88      273.64      9.87 o 
  -7   1  17      194.81      201.85      8.16 o 
  -6   1  17      173.41      172.07      8.66 o 
  -5   1  17       76.33       76.86      7.94 o 
  -4   1  17      181.19      179.65      7.68 o 
  -3   1  17        0.76        2.97      8.12 o 
  -2   1  17      135.00      148.70      9.59 o 
  -1   1  17        8.69        5.80      8.99 o 
   0   1  17      167.70      156.97      8.59 o 
   1   1  17      152.93      156.93     14.91 o 
 -15   2  17      848.21      867.91     10.28 o 
 -14   2  17        5.10       11.18      8.94 o 
 -13   2  17      437.44      403.72     10.36 o 
 -12   2  17      203.76      191.07      9.62 o 
 -11   2  17       76.72       84.54      9.60 o 
 -10   2  17       73.91       76.39      8.58 o 
  -9   2  17      550.43      568.89     11.38 o 
  -8   2  17      202.09      219.50      9.42 o 
  -7   2  17       63.60       79.74      8.35 o 
  -6   2  17      603.11      549.82     10.76 o 
  -5   2  17      318.28      311.76      9.73 o 
  -4   2  17      151.58      159.11     10.64 o 
  -3   2  17       14.90       23.49      9.09 o 
  -2   2  17      233.14      219.45     10.72 o 
  -1   2  17      455.24      394.79     13.02 o 
 -12   3  17      120.03      107.34     11.44 o 
 -11   3  17       71.05       74.17      9.43 o 
 -10   3  17        0.16        4.45      8.23 o 
  -9   3  17      221.62      248.53     10.43 o 
  -8   3  17      230.81      216.17      8.68 o 
  -7   3  17        0.04        7.06      8.31 o 
  -6   3  17      947.68      955.30     11.16 o 
  -5   3  17        8.22       12.39      7.76 o 
 -14   0  18        6.83        7.20     10.51 o 
 -13   0  18      188.96      237.17     22.01 o 
 -12   0  18        0.24       10.31     15.31 o 
 -11   0  18     1759.16     1901.04     58.58 o 
 -10   0  18      689.22      666.82     32.66 o 
  -9   0  18        4.18       -2.06     14.30 o 
  -8   0  18      298.05      324.93     15.54 o 
  -7   0  18     1058.71     1125.17     31.60 o 
  -6   0  18      119.94      134.66     18.46 o 
  -5   0  18      148.05      142.35     10.79 o 
  -4   0  18      493.90      403.78     12.55 o 
  -3   0  18      249.80      238.59     15.62 o 
 -13   1  18       15.32       23.54     12.02 o 
 -12   1  18       43.80       49.73     12.57 o 
 -11   1  18      205.96      219.93      9.95 o 
 -10   1  18      321.88      342.18      9.61 o 
  -9   1  18        2.45        7.13     10.36 o 
  -8   1  18      313.02      301.85     10.18 o 
  -7   1  18       44.05       45.26     12.50 o 
  -6   1  18      105.90      141.15      9.49 o 
  -5   1  18      230.35      240.76      9.40 o 
  -4   1  18      129.41      124.13     10.93 o 
                                                 
